# Supplementary material for: {N′-[1-(2-Pyrid­yl)ethyl­idene-κN]benzo­hydrazidato-κ2 N′,O}{N′-[1-(2-pyrid­yl)ethyl­idene-κN]benzohydrazide-κ2 N′,O}copper(II) trichloro­acetate
Source: Acta Crystallogr Sect E Struct Rep Online. 2011 Sep 14;67(Pt 10):m1388. doi: 10.1107/S1600536811036592 (PMC3201462; doi:10.1107/S1600536811036592)
Supplement: Supplementary file 1 [file e-67-m1388-sup1.cif]

##############################################################################
#                                                                            #
# This CIF contains the data in a paper accepted for publication in          #
# Acta Crystallographica Section E. It conforms to the requirements of       #
# Notes for Authors for Acta Crystallographica Section E, and has been       #
# peer reviewed under the auspices of the IUCr Commission on Journals.       #
#                                                                            #
# Full details of the Crystallographic Information File format               #
# are given in the paper "The Crystallographic Information File (CIF):       #
# a New Standard Archive File for Crystallography" by S. R. Hall, F. H.      #
# Allen and I. D. Brown [Acta Cryst. (1991), A47, 655-685].                  #
#                                                                            #
# The current version of the core CIF dictionary is obtainable from          #
# ftp://ftp.iucr.org/pub/cif_core.dic.                                       #
#                                                                            #
# Software is freely available for graphical display of the structure(s)     #
# in this CIF. For information consult the CIF software page                 #
# http://www.iucr.org/resources/cif/software.                                #
#                                                                            #
# This file may be used for bona fide research purposes within the           #
# scientific community so long as proper attribution is given to the journal # 
# article from which it was obtained.                                        #
#                                                                            #
##############################################################################
data_I
_audit_creation_method     SHELXL-97
_chemical_name_systematic
;
{<i>N</i>'-[1-(2-Pyridyl)ethylidene-\k<i>N</i>]benzohydrazidato-\k^2^<i>N</i>',\
<i>O</i>}{<i>N</i>'-[1-(2-pyridyl)ethylidene-\k<i>N</i>]benzohydrazide-\
\k^2^<i>N</i>',<i>O</i>}copper(II) trichloroacetate
;
_chemical_name_common     ?
_chemical_formula_moiety     'C28 H25 Cu N6 O2 +, C2 Cl3 O2 -'
_chemical_formula_sum     'C30 H25 Cl3 Cu N6 O4'
_chemical_formula_iupac     '[Cu (C14 H13 N3 O) (C14 H12 N3 O)] (C2 Cl3 O2)'
_chemical_formula_weight     703.45
_chemical_melting_point     ?
_symmetry_cell_setting     triclinic
_symmetry_space_group_name_H-M     'P -1'
_symmetry_space_group_name_Hall     '-P 1'
loop_
    _symmetry_equiv_pos_as_xyz
    'x, y, z'
    '-x, -y, -z'
_cell_length_a     8.3341(6)
_cell_length_b     13.0470(9)
_cell_length_c     16.0729(12)
_cell_angle_alpha     107.7370(10)
_cell_angle_beta     102.5410(10)
_cell_angle_gamma     95.2590(10)
_cell_volume     1601.3(2)
_cell_formula_units_Z     2
_cell_measurement_reflns_used     ?
_cell_measurement_theta_min     ?
_cell_measurement_theta_max     ?
_cell_measurement_temperature     295(2)
_exptl_crystal_description     square
_exptl_crystal_colour     'Green'
_exptl_crystal_size_max     0.30
_exptl_crystal_size_mid     0.27
_exptl_crystal_size_min     0.25
_exptl_crystal_density_diffrn     1.459
_exptl_crystal_density_meas     ?
_exptl_crystal_density_method     'not measured'
_exptl_crystal_F_000     718
_exptl_absorpt_coefficient_mu     0.977
_exptl_absorpt_correction_type     multi-scan
_exptl_absorpt_process_details     '(SADABS; Sheldrick, 1996)'
_exptl_absorpt_correction_T_min     0.7993
_exptl_absorpt_correction_T_max     0.8753
_exptl_special_details     ?
_diffrn_ambient_temperature     295(2)
_diffrn_radiation_type     MoK\a
_diffrn_radiation_wavelength     0.71073
_diffrn_radiation_source     'fine-focus sealed tube'
_diffrn_radiation_monochromator     graphite
_diffrn_measurement_device_type     'Bruker APEXII CCD area-detector'
_diffrn_measurement_method     'phi and omega scans'
_diffrn_detector_area_resol_mean     ?
_diffrn_reflns_number     9034
_diffrn_reflns_av_R_equivalents     0.0161
_diffrn_reflns_av_sigmaI/netI     0.0250
_diffrn_reflns_theta_min     2.49
_diffrn_reflns_theta_max     26.02
_diffrn_reflns_theta_full     26.02
_diffrn_measured_fraction_theta_max     0.979
_diffrn_measured_fraction_theta_full     0.979
_diffrn_reflns_limit_h_min     -10
_diffrn_reflns_limit_h_max     10
_diffrn_reflns_limit_k_min     -15
_diffrn_reflns_limit_k_max     16
_diffrn_reflns_limit_l_min     -17
_diffrn_reflns_limit_l_max     19
_refine_special_details
;
Refinement of <i>F</i>^2^ against ALL reflections. The weighted <i>R</i>-factor
<i>wR</i> and goodness of fit <i>S</i> are based on <i>F</i>^2^, conventional
<i>R</i>-factors <i>R</i> are based on <i>F</i>, with <i>F</i> set to zero for
negative <i>F</i>^2^. The threshold expression of <i>F</i>^2^ >
\s(<i>F</i>^2^) is used only for calculating <i>R</i>-factors(gt) <i>etc</i>.
and is not relevant to the choice of reflections for refinement.
<i>R</i>-factors based on <i>F</i>^2^ are statistically about twice as large
as those based on <i>F</i>, and <i>R</i>- factors based on ALL data will be
even larger.
;
_reflns_number_total     6180
_reflns_number_gt     4962
_reflns_threshold_expression     >2sigma(I)
_refine_ls_structure_factor_coef     Fsqd
_refine_ls_matrix_type     full
_refine_ls_R_factor_all     0.0705
_refine_ls_R_factor_gt     0.0585
_refine_ls_wR_factor_gt     0.1760
_refine_ls_wR_factor_ref     0.1888
_refine_ls_goodness_of_fit_ref     1.030
_refine_ls_restrained_S_all     1.031
_refine_ls_number_reflns     6180
_refine_ls_number_parameters     399
_refine_ls_number_restraints     1
_refine_ls_hydrogen_treatment     constr
_refine_ls_weighting_scheme     calc
_refine_ls_weighting_details
         'calc w=1/[\s^2^(Fo^2^)+(0.1266P)^2^+0.7166P] where P=(Fo^2^+2Fc^2^)/3'
_atom_sites_solution_hydrogens     geom
_atom_sites_solution_primary     direct
_atom_sites_solution_secondary     difmap
_refine_ls_shift/su_max     0.001
_refine_ls_shift/su_mean     0.000
_refine_diff_density_max     1.156
_refine_diff_density_min     -0.521
_refine_ls_extinction_method     none
_refine_ls_extinction_coef     ?
loop_
    _atom_type_symbol
    _atom_type_description
    _atom_type_scat_dispersion_real
    _atom_type_scat_dispersion_imag
    _atom_type_scat_source
    'C' 'C' 0.0033 0.0016
                         'International Tables Vol C Tables 4.2.6.8 and 6.1.1.4'
    'H' 'H' 0.0000 0.0000
                         'International Tables Vol C Tables 4.2.6.8 and 6.1.1.4'
    'N' 'N' 0.0061 0.0033
                         'International Tables Vol C Tables 4.2.6.8 and 6.1.1.4'
    'O' 'O' 0.0106 0.0060
                         'International Tables Vol C Tables 4.2.6.8 and 6.1.1.4'
    'Cu' 'Cu' 0.3201 1.2651
                         'International Tables Vol C Tables 4.2.6.8 and 6.1.1.4'
    'Cl' 'Cl' 0.1484 0.1585
                         'International Tables Vol C Tables 4.2.6.8 and 6.1.1.4'
_computing_data_collection     'APEX2 (Bruker, 2007)'
_computing_cell_refinement     'SAINT (Bruker, 2007)'
_computing_data_reduction     'SAINT (Bruker, 2007)'
_computing_structure_solution     'SHELXS-97 (Sheldrick, 2008)'
_computing_structure_refinement     'SHELXL-97 (Sheldrick, 2008)'
_computing_molecular_graphics     'SHELXTL (Sheldrick, 2008)'
_computing_publication_material     'SHELXTL (Sheldrick, 2008)'
loop_
    _atom_site_type_symbol
    _atom_site_label
    _atom_site_fract_x
    _atom_site_fract_y
    _atom_site_fract_z
    _atom_site_U_iso_or_equiv
    _atom_site_adp_type
    _atom_site_calc_flag
    _atom_site_refinement_flags
    _atom_site_occupancy
    _atom_site_symmetry_multiplicity
    _atom_site_disorder_assembly
    _atom_site_disorder_group
    C C1 0.8662(5) 0.7231(4) 0.8172(3) 0.0642(10) Uani d . 1 1 . .
    H H1 0.9207 0.7952 0.8428 0.077 Uiso calc R 1 1 . .
    C C2 0.8171(6) 0.6703(5) 0.8729(3) 0.0779(12) Uani d . 1 1 . .
    H H2 0.8365 0.7069 0.9346 0.094 Uiso calc R 1 1 . .
    C C3 0.7401(6) 0.5639(5) 0.8359(4) 0.0810(14) Uani d . 1 1 . .
    H H3 0.7067 0.5271 0.8722 0.097 Uiso calc R 1 1 . .
    C C4 0.7121(5) 0.5114(4) 0.7440(3) 0.0707(12) Uani d . 1 1 . .
    H H4 0.6604 0.4387 0.7180 0.085 Uiso calc R 1 1 . .
    C C5 0.7614(4) 0.5676(3) 0.6908(3) 0.0524(8) Uani d . 1 1 . .
    C C6 0.7387(4) 0.5210(3) 0.5918(3) 0.0521(8) Uani d . 1 1 . .
    C C7 0.6495(6) 0.4074(3) 0.5377(3) 0.0740(12) Uani d . 1 1 . .
    H H7A 0.6098 0.4019 0.4755 0.111 Uiso calc R 1 1 . .
    H H7B 0.5568 0.3907 0.5606 0.111 Uiso calc R 1 1 . .
    H H7C 0.7247 0.3567 0.5422 0.111 Uiso calc R 1 1 . .
    C C8 0.8707(4) 0.6479(3) 0.4554(2) 0.0478(7) Uani d . 1 1 . .
    C C9 0.8752(4) 0.6359(3) 0.3610(2) 0.0501(8) Uani d . 1 1 . .
    C C10 1.0003(5) 0.7006(3) 0.3449(3) 0.0596(9) Uani d . 1 1 . .
    H H10 1.0787 0.7523 0.3933 0.072 Uiso calc R 1 1 . .
    C C11 1.0075(6) 0.6879(4) 0.2581(3) 0.0723(11) Uani d . 1 1 . .
    H H11 1.0934 0.7292 0.2479 0.087 Uiso calc R 1 1 . .
    C C12 0.8891(7) 0.6145(4) 0.1860(3) 0.0810(13) Uani d . 1 1 . .
    H H12 0.8925 0.6080 0.1272 0.097 Uiso calc R 1 1 . .
    C C13 0.7658(7) 0.5509(4) 0.2012(3) 0.0834(14) Uani d . 1 1 . .
    H H13 0.6871 0.5002 0.1524 0.100 Uiso calc R 1 1 . .
    C C14 0.7575(5) 0.5614(3) 0.2868(3) 0.0642(10) Uani d . 1 1 . .
    H H14 0.6723 0.5183 0.2960 0.077 Uiso calc R 1 1 . .
    C C15 1.2778(5) 0.7146(3) 0.7063(3) 0.0568(9) Uani d . 1 1 . .
    H H15 1.2450 0.6421 0.6691 0.068 Uiso calc R 1 1 . .
    C C16 1.4413(5) 0.7497(4) 0.7564(3) 0.0677(11) Uani d . 1 1 . .
    H H16 1.5173 0.7016 0.7527 0.081 Uiso calc R 1 1 . .
    C C17 1.4910(5) 0.8573(4) 0.8123(3) 0.0693(11) Uani d . 1 1 . .
    H H17 1.6000 0.8826 0.8478 0.083 Uiso calc R 1 1 . .
    C C18 1.3744(5) 0.9265(3) 0.8142(3) 0.0622(10) Uani d . 1 1 . .
    H H18 1.4044 0.9996 0.8505 0.075 Uiso calc R 1 1 . .
    C C19 1.2123(4) 0.8857(3) 0.7613(2) 0.0490(8) Uani d . 1 1 . .
    C C20 1.0801(4) 0.9549(3) 0.7556(3) 0.0533(8) Uani d . 1 1 . .
    C C21 1.1254(6) 1.0762(3) 0.8015(4) 0.0950(19) Uani d . 1 1 . .
    H H21A 1.2375 1.1002 0.8011 0.142 Uiso calc R 1 1 . .
    H H21B 1.1173 1.0944 0.8628 0.142 Uiso calc R 1 1 . .
    H H21C 1.0503 1.1118 0.7700 0.142 Uiso calc R 1 1 . .
    C C22 0.6592(4) 0.9005(3) 0.6336(2) 0.0445(7) Uani d . 1 1 . .
    C C23 0.5230(4) 0.9641(3) 0.6162(2) 0.0428(7) Uani d . 1 1 . .
    C C24 0.3589(4) 0.9092(3) 0.5859(2) 0.0496(8) Uani d . 1 1 . .
    H H24 0.3367 0.8353 0.5785 0.060 Uiso calc R 1 1 . .
    C C25 0.2288(5) 0.9639(3) 0.5669(3) 0.0595(9) Uani d . 1 1 . .
    H H25 0.1193 0.9275 0.5484 0.071 Uiso calc R 1 1 . .
    C C26 0.2622(5) 1.0744(3) 0.5757(3) 0.0634(10) Uani d . 1 1 . .
    H H26 0.1751 1.1113 0.5622 0.076 Uiso calc R 1 1 . .
    C C27 0.4247(5) 1.1279(3) 0.6045(3) 0.0624(10) Uani d . 1 1 . .
    H H27 0.4472 1.2013 0.6105 0.075 Uiso calc R 1 1 . .
    C C28 0.5548(5) 1.0737(3) 0.6245(3) 0.0520(8) Uani d . 1 1 . .
    H H28 0.6641 1.1107 0.6437 0.062 Uiso calc R 1 1 . .
    C C29 0.3176(6) 0.7394(4) 0.0606(3) 0.0661(10) Uani d . 1 1 . .
    C C30 0.2374(6) 0.8395(4) 0.1034(4) 0.0753(12) Uani d . 1 1 . .
    N N1 0.8380(4) 0.6743(3) 0.7289(2) 0.0526(7) Uani d . 1 1 . .
    N N2 0.8012(3) 0.5880(2) 0.5580(2) 0.0468(6) Uani d . 1 1 . .
    N N3 0.7924(4) 0.5618(2) 0.4679(2) 0.0521(7) Uani d . 1 1 . .
    N N4 1.1651(3) 0.7807(2) 0.7093(2) 0.0478(6) Uani d . 1 1 . .
    N N5 0.9358(3) 0.9034(2) 0.70525(19) 0.0456(6) Uani d . 1 1 . .
    N N6 0.8058(3) 0.9593(2) 0.6930(2) 0.0500(7) Uani d . 1 1 . .
    H H6 0.8162 1.0281 0.7214 0.060 Uiso calc R 1 1 . .
    O O1 0.9407(3) 0.73837(19) 0.51784(18) 0.0564(6) Uani d . 1 1 . .
    O O2 0.6418(3) 0.80149(19) 0.59581(19) 0.0558(6) Uani d U 1 1 . .
    O O3 0.2322(5) 0.8536(3) 0.1794(3) 0.1018(12) Uani d . 1 1 . .
    O O4 0.1930(14) 0.8931(8) 0.0589(6) 0.261(5) Uani d . 1 1 . .
    Cu Cu 0.90049(5) 0.73603(3) 0.63528(3) 0.05047(18) Uani d U 1 1 . .
    Cl Cl1 0.16329(19) 0.61979(11) 0.01824(10) 0.0956(4) Uani d . 1 1 . .
    Cl Cl2 0.4774(2) 0.71845(14) 0.14101(15) 0.1265(7) Uani d . 1 1 . .
    Cl Cl3 0.3983(5) 0.7551(2) -0.02666(19) 0.1990(15) Uani d . 1 1 . .
loop_
    _atom_site_aniso_label
    _atom_site_aniso_U_11
    _atom_site_aniso_U_22
    _atom_site_aniso_U_33
    _atom_site_aniso_U_12
    _atom_site_aniso_U_13
    _atom_site_aniso_U_23
    C1 0.057(2) 0.068(2) 0.061(2) 0.0066(18) 0.0097(18) 0.017(2)
    C2 0.078(3) 0.097(4) 0.063(3) 0.021(3) 0.013(2) 0.034(3)
    C3 0.081(3) 0.096(4) 0.087(3) 0.021(3) 0.023(3) 0.059(3)
    C4 0.071(3) 0.067(3) 0.091(3) 0.017(2) 0.024(2) 0.047(2)
    C5 0.0419(17) 0.0469(18) 0.074(2) 0.0123(14) 0.0144(16) 0.0269(17)
    C6 0.0478(18) 0.0364(17) 0.070(2) 0.0089(14) 0.0104(16) 0.0179(16)
    C7 0.085(3) 0.0380(19) 0.088(3) -0.0057(19) 0.010(2) 0.018(2)
    C8 0.0435(17) 0.0360(16) 0.059(2) 0.0079(13) 0.0117(15) 0.0091(14)
    C9 0.0549(19) 0.0355(16) 0.057(2) 0.0135(14) 0.0140(16) 0.0098(14)
    C10 0.064(2) 0.0476(19) 0.066(2) 0.0114(17) 0.0211(19) 0.0144(17)
    C11 0.087(3) 0.065(3) 0.074(3) 0.018(2) 0.036(2) 0.024(2)
    C12 0.110(4) 0.077(3) 0.064(3) 0.024(3) 0.034(3) 0.025(2)
    C13 0.103(4) 0.069(3) 0.057(3) 0.011(3) 0.005(2) 0.003(2)
    C14 0.066(2) 0.052(2) 0.064(2) 0.0067(18) 0.0079(19) 0.0127(18)
    C15 0.056(2) 0.0482(19) 0.071(2) 0.0183(16) 0.0217(18) 0.0201(18)
    C16 0.054(2) 0.068(3) 0.088(3) 0.0254(19) 0.021(2) 0.031(2)
    C17 0.044(2) 0.077(3) 0.082(3) 0.0107(19) 0.0065(19) 0.026(2)
    C18 0.0436(19) 0.060(2) 0.072(2) 0.0040(16) 0.0085(17) 0.0109(19)
    C19 0.0405(17) 0.0453(18) 0.058(2) 0.0058(13) 0.0128(14) 0.0125(15)
    C20 0.0430(18) 0.0400(17) 0.065(2) 0.0068(14) 0.0089(16) 0.0049(16)
    C21 0.056(2) 0.045(2) 0.143(5) 0.0061(18) 0.001(3) -0.008(3)
    C22 0.0430(16) 0.0393(16) 0.0497(18) 0.0053(13) 0.0122(14) 0.0132(14)
    C23 0.0410(16) 0.0403(16) 0.0454(17) 0.0072(12) 0.0109(13) 0.0121(13)
    C24 0.0452(17) 0.0432(17) 0.058(2) 0.0037(14) 0.0114(15) 0.0161(15)
    C25 0.0426(18) 0.060(2) 0.072(2) 0.0059(16) 0.0120(17) 0.0183(19)
    C26 0.058(2) 0.062(2) 0.069(2) 0.0254(18) 0.0090(19) 0.020(2)
    C27 0.069(2) 0.0408(18) 0.074(3) 0.0121(17) 0.008(2) 0.0217(18)
    C28 0.0500(19) 0.0409(17) 0.058(2) 0.0009(14) 0.0075(15) 0.0135(15)
    C29 0.077(3) 0.059(2) 0.062(2) 0.008(2) 0.025(2) 0.0147(19)
    C30 0.086(3) 0.066(3) 0.082(3) 0.024(2) 0.022(3) 0.030(2)
    N1 0.0419(15) 0.0540(17) 0.0612(18) 0.0060(12) 0.0107(13) 0.0206(14)
    N2 0.0452(15) 0.0338(13) 0.0583(17) 0.0058(11) 0.0126(12) 0.0118(12)
    N3 0.0571(17) 0.0368(14) 0.0568(17) 0.0048(12) 0.0127(14) 0.0099(12)
    N4 0.0423(14) 0.0393(14) 0.0611(17) 0.0074(11) 0.0156(13) 0.0143(13)
    N5 0.0413(14) 0.0385(14) 0.0512(15) 0.0087(11) 0.0106(12) 0.0073(12)
    N6 0.0418(14) 0.0362(14) 0.0612(17) 0.0111(11) 0.0069(12) 0.0043(12)
    O1 0.0632(15) 0.0387(12) 0.0574(15) -0.0042(11) 0.0175(12) 0.0046(11)
    O2 0.0510(13) 0.0346(12) 0.0705(16) 0.0058(10) 0.0059(12) 0.0087(11)
    O3 0.109(3) 0.096(3) 0.079(2) 0.042(2) 0.023(2) -0.008(2)
    O4 0.395(13) 0.307(10) 0.265(9) 0.269(10) 0.187(9) 0.224(9)
    Cu 0.0526(3) 0.0376(3) 0.0532(3) -0.00343(18) 0.0129(2) 0.00748(19)
    Cl1 0.0939(9) 0.0706(8) 0.0948(9) -0.0064(6) 0.0015(7) 0.0103(7)
    Cl2 0.0788(9) 0.0975(11) 0.1661(17) 0.0305(8) -0.0130(10) 0.0181(11)
    Cl3 0.336(4) 0.1402(18) 0.171(2) 0.017(2) 0.189(3) 0.0433(16)
_geom_special_details
;
All e.s.d.'s (except the e.s.d. in the dihedral angle between two l.s. planes)
are estimated using the full covariance matrix. The cell e.s.d.'s are taken
into account individually in the estimation of e.s.d.'s in distances, angles
and torsion angles; correlations between e.s.d.'s in cell parameters are only
used when they are defined by crystal symmetry. An approximate (isotropic)
treatment of cell e.s.d.'s is used for estimating e.s.d.'s involving l.s.
planes.
;
loop_
    _geom_bond_atom_site_label_1
    _geom_bond_atom_site_label_2
    _geom_bond_site_symmetry_2
    _geom_bond_distance
    _geom_bond_publ_flag
    Cu N1 . 2.046(3) y
    N2 N3 . 1.367(4) ?
    Cu N2 . 1.938(3) y
    Cu N4 . 2.196(3) y
    N5 N6 . 1.373(4) ?
    Cu N5 . 2.088(3) y
    N6 H6 . 0.8600 ?
    Cu O1 . 1.996(3) y
    Cu O2 . 2.420(2) y
    C1 N1 . 1.324(5) ?
    C1 C2 . 1.389(6) ?
    C1 H1 . 0.9300 ?
    C2 C3 . 1.364(7) ?
    C2 H2 . 0.9300 ?
    C3 C4 . 1.383(7) ?
    C3 H3 . 0.9300 ?
    C4 C5 . 1.385(6) ?
    C4 H4 . 0.9300 ?
    C5 N1 . 1.367(5) ?
    C5 C6 . 1.481(6) ?
    C6 N2 . 1.289(5) ?
    C6 C7 . 1.496(5) ?
    C7 H7A . 0.9600 ?
    C7 H7B . 0.9600 ?
    C7 H7C . 0.9600 ?
    O1 C8 . 1.280(4) ?
    C8 N3 . 1.338(4) ?
    C8 C9 . 1.485(5) ?
    C9 C14 . 1.393(5) ?
    C9 C10 . 1.398(5) ?
    C10 C11 . 1.370(6) ?
    C10 H10 . 0.9300 ?
    C11 C12 . 1.374(7) ?
    C11 H11 . 0.9300 ?
    C12 C13 . 1.370(7) ?
    C12 H12 . 0.9300 ?
    C13 C14 . 1.360(7) ?
    C13 H13 . 0.9300 ?
    C14 H14 . 0.9300 ?
    C15 N4 . 1.330(4) ?
    C15 C16 . 1.378(6) ?
    C15 H15 . 0.9300 ?
    C16 C17 . 1.383(6) ?
    C16 H16 . 0.9300 ?
    C17 C18 . 1.385(6) ?
    C17 H17 . 0.9300 ?
    C18 C19 . 1.388(5) ?
    C18 H18 . 0.9300 ?
    C19 N4 . 1.338(4) ?
    C19 C20 . 1.493(5) ?
    C20 N5 . 1.285(4) ?
    C20 C21 . 1.500(5) ?
    C21 H21A . 0.9600 ?
    C21 H21B . 0.9600 ?
    C21 H21C . 0.9600 ?
    C22 O2 . 1.228(4) ?
    C22 N6 . 1.367(4) ?
    C22 C23 . 1.494(4) ?
    C23 C28 . 1.390(5) ?
    C23 C24 . 1.393(5) ?
    C24 C25 . 1.382(5) ?
    C24 H24 . 0.9300 ?
    C25 C26 . 1.400(6) ?
    C25 H25 . 0.9300 ?
    C26 C27 . 1.376(6) ?
    C26 H26 . 0.9300 ?
    C27 C28 . 1.381(5) ?
    C27 H27 . 0.9300 ?
    C28 H28 . 0.9300 ?
    C29 C30 . 1.561(6) ?
    C29 Cl3 . 1.738(4) ?
    C29 Cl2 . 1.747(5) ?
    C29 Cl1 . 1.777(5) ?
    C30 O4 . 1.173(7) ?
    C30 O3 . 1.189(6) ?
loop_
    _geom_angle_atom_site_label_1
    _geom_angle_atom_site_label_2
    _geom_angle_atom_site_label_3
    _geom_angle_site_symmetry_1
    _geom_angle_site_symmetry_3
    _geom_angle
    _geom_angle_publ_flag
    N1 C1 C2 . . 122.2(4) ?
    N1 C1 H1 . . 118.9 ?
    C2 C1 H1 . . 118.9 ?
    C3 C2 C1 . . 119.1(5) ?
    C3 C2 H2 . . 120.5 ?
    C1 C2 H2 . . 120.5 ?
    C2 C3 C4 . . 119.4(4) ?
    C2 C3 H3 . . 120.3 ?
    C4 C3 H3 . . 120.3 ?
    C3 C4 C5 . . 119.6(4) ?
    C3 C4 H4 . . 120.2 ?
    C5 C4 H4 . . 120.2 ?
    N1 C5 C4 . . 120.3(4) ?
    N1 C5 C6 . . 114.8(3) ?
    C4 C5 C6 . . 125.0(4) ?
    N2 C6 C5 . . 113.4(3) ?
    N2 C6 C7 . . 124.2(4) ?
    C5 C6 C7 . . 122.4(3) ?
    C6 C7 H7A . . 109.5 ?
    C6 C7 H7B . . 109.5 ?
    H7A C7 H7B . . 109.5 ?
    C6 C7 H7C . . 109.5 ?
    H7A C7 H7C . . 109.5 ?
    H7B C7 H7C . . 109.5 ?
    O1 C8 N3 . . 125.2(3) ?
    O1 C8 C9 . . 118.4(3) ?
    N3 C8 C9 . . 116.4(3) ?
    C14 C9 C10 . . 118.2(4) ?
    C14 C9 C8 . . 121.9(3) ?
    C10 C9 C8 . . 119.9(3) ?
    C11 C10 C9 . . 120.1(4) ?
    C11 C10 H10 . . 119.9 ?
    C9 C10 H10 . . 119.9 ?
    C10 C11 C12 . . 120.6(4) ?
    C10 C11 H11 . . 119.7 ?
    C12 C11 H11 . . 119.7 ?
    C13 C12 C11 . . 119.7(5) ?
    C13 C12 H12 . . 120.2 ?
    C11 C12 H12 . . 120.2 ?
    C14 C13 C12 . . 120.7(5) ?
    C14 C13 H13 . . 119.7 ?
    C12 C13 H13 . . 119.7 ?
    C13 C14 C9 . . 120.7(4) ?
    C13 C14 H14 . . 119.6 ?
    C9 C14 H14 . . 119.6 ?
    N4 C15 C16 . . 122.4(4) ?
    N4 C15 H15 . . 118.8 ?
    C16 C15 H15 . . 118.8 ?
    C15 C16 C17 . . 119.2(4) ?
    C15 C16 H16 . . 120.4 ?
    C17 C16 H16 . . 120.4 ?
    C16 C17 C18 . . 118.4(4) ?
    C16 C17 H17 . . 120.8 ?
    C18 C17 H17 . . 120.8 ?
    C17 C18 C19 . . 119.2(4) ?
    C17 C18 H18 . . 120.4 ?
    C19 C18 H18 . . 120.4 ?
    N4 C19 C18 . . 121.7(3) ?
    N4 C19 C20 . . 115.2(3) ?
    C18 C19 C20 . . 123.1(3) ?
    N5 C20 C19 . . 115.0(3) ?
    N5 C20 C21 . . 125.4(3) ?
    C19 C20 C21 . . 119.4(3) ?
    C20 C21 H21A . . 109.5 ?
    C20 C21 H21B . . 109.5 ?
    H21A C21 H21B . . 109.5 ?
    C20 C21 H21C . . 109.5 ?
    H21A C21 H21C . . 109.5 ?
    H21B C21 H21C . . 109.5 ?
    O2 C22 N6 . . 121.8(3) ?
    O2 C22 C23 . . 122.1(3) ?
    N6 C22 C23 . . 116.1(3) ?
    C28 C23 C24 . . 119.3(3) ?
    C28 C23 C22 . . 122.4(3) ?
    C24 C23 C22 . . 118.2(3) ?
    C25 C24 C23 . . 120.3(3) ?
    C25 C24 H24 . . 119.9 ?
    C23 C24 H24 . . 119.9 ?
    C24 C25 C26 . . 120.0(3) ?
    C24 C25 H25 . . 120.0 ?
    C26 C25 H25 . . 120.0 ?
    C27 C26 C25 . . 119.5(3) ?
    C27 C26 H26 . . 120.3 ?
    C25 C26 H26 . . 120.3 ?
    C26 C27 C28 . . 120.7(3) ?
    C26 C27 H27 . . 119.7 ?
    C28 C27 H27 . . 119.7 ?
    C27 C28 C23 . . 120.3(3) ?
    C27 C28 H28 . . 119.9 ?
    C23 C28 H28 . . 119.9 ?
    C30 C29 Cl3 . . 111.7(3) ?
    C30 C29 Cl2 . . 111.6(3) ?
    Cl3 C29 Cl2 . . 108.5(3) ?
    C30 C29 Cl1 . . 108.9(3) ?
    Cl3 C29 Cl1 . . 109.4(3) ?
    Cl2 C29 Cl1 . . 106.7(2) ?
    O4 C30 O3 . . 127.5(6) ?
    O4 C30 C29 . . 117.5(6) ?
    O3 C30 C29 . . 115.0(4) ?
    C1 N1 C5 . . 119.5(3) ?
    C1 N1 Cu . . 128.5(3) ?
    C5 N1 Cu . . 112.0(2) ?
    C6 N2 N3 . . 122.9(3) ?
    C6 N2 Cu . . 119.6(3) ?
    N3 N2 Cu . . 117.4(2) ?
    C8 N3 N2 . . 107.9(3) ?
    C15 N4 C19 . . 119.1(3) ?
    C15 N4 Cu . . 126.5(2) ?
    C19 N4 Cu . . 114.4(2) ?
    C20 N5 N6 . . 120.0(3) ?
    C20 N5 Cu . . 120.5(2) ?
    N6 N5 Cu . . 119.4(2) ?
    C22 N6 N5 . . 116.8(3) ?
    C22 N6 H6 . . 121.6 ?
    N5 N6 H6 . . 121.6 ?
    C8 O1 Cu . . 109.8(2) ?
    C22 O2 Cu . . 110.6(2) ?
    N2 Cu O1 . . 79.25(11) ?
    N2 Cu N1 . . 80.17(12) ?
    O1 Cu N1 . . 159.01(12) ?
    N2 Cu N5 . . 162.98(12) ?
    O1 Cu N5 . . 100.25(11) ?
    N1 Cu N5 . . 100.64(12) ?
    N2 Cu N4 . . 122.15(11) ?
    O1 Cu N4 . . 94.88(11) ?
    N1 Cu N4 . . 92.52(11) ?
    N5 Cu N4 . . 74.87(10) ?
    N2 Cu O2 . . 91.71(10) ?
    O1 Cu O2 . . 88.33(11) ?
    N1 Cu O2 . . 96.41(11) ?
    N5 Cu O2 . . 71.28(9) ?
    N4 Cu O2 . . 146.02(9) ?
data_global
_journal_date_recd_electronic     2011-08-22
_journal_date_accepted     2011-09-08
_journal_name_full     'Acta Crystallographica, Section E'
_journal_year     2011
_journal_volume     67
_journal_issue     10
_journal_page_first     m1388
_journal_page_last     m1388
_journal_paper_category     QM
_journal_coeditor_code     ZK2027
_publ_contact_author_name     'Shiann-Cherng Sheu'
_publ_contact_author_address
;
Department of Occupational Health and Safety, Chang Jung Christian University,
Tainan City, 71101, Taiwan
;
_publ_contact_author_email     'scschem@mail.cjcu.edu.tw'
_publ_contact_author_fax     '886-6-2785681'
_publ_contact_author_phone     '886-6-2785123 ext 3116'
_publ_section_title
;\
{<i>N</i>'-[1-(2-Pyridyl)ethylidene-\k<i>N</i>]benzohydrazidato-\k^2^<i>N</i>',\
<i>O</i>}{<i>N</i>'-[1-(2-pyridyl)ethylidene-\k<i>N</i>]benzohydrazide-\
\k^2^<i>N</i>',<i>O</i>}copper(II) trichloroacetate
;
_publ_section_title_footnote     .
loop_
    _publ_author_name
    _publ_author_footnote
    _publ_author_address
    'Datta, Amitabha' .
;
Department of Chemistry, National Changhua University of Education, Changhua
50058, Taiwan
;
    'Chuang, Nien-Tsu' .
;
Department of Chemistry, National Changhua University of Education, Changhua
50058, Taiwan
;
    'Wen, Yun-Sheng' .
;
Institute of Chemistry, Academia Sinica, Nankang, Taipei 115, Taiwan
;
    'Huang, Jui-Hsien' .
;
Department of Chemistry, National Changhua University of Education, Changhua
50058, Taiwan
;
    'Sheu, Shiann-Cherng' .
;
Institute of Chemistry, Academia Sinica, Nankang, Taipei 115, Taiwan
Department of Occupational Health and Safety, Chang Jung Christian University,
Tainan City, 71101, Taiwan
;
_publ_section_synopsis     .
