# Supplementary material for: {N′-[1-(2-Pyrid­yl)ethyl­idene-κN]benzo­hydrazidato-κ2 N′,O}{N′-[1-(2-pyrid­yl)ethyl­idene-κN]benzohydrazide-κ2 N′,O}copper(II) trichloro­acetate
Source: Acta Crystallogr Sect E Struct Rep Online. 2011 Sep 14;67(Pt 10):m1388. doi: 10.1107/S1600536811036592 (PMC3201462; doi:10.1107/S1600536811036592)
Supplement: Supplementary file 2 [file e-67-m1388-Isup2.hkl]

# 
# h,k,l, Fc-squared, Fo-squared, sigma(Fo-squared) and status flag 
# 
data_I
_shelx_title ' ad17m in P-1' 
_shelx_refln_list_code          4 
_shelx_F_calc_maximum      173.07 
_exptl_crystal_F_000       718.00 
_reflns_d_resolution_high  0.8100 
 
loop_ 
 _symmetry_equiv_pos_as_xyz 
 'x, y, z' 
 '-x, -y, -z' 
 
_cell_length_a     8.3341 
_cell_length_b    13.0470 
_cell_length_c    16.0729 
_cell_angle_alpha 107.737 
_cell_angle_beta  102.541 
_cell_angle_gamma  95.259 
 
_shelx_F_squared_multiplier     1.000 
 
loop_ 
 _refln_index_h 
 _refln_index_k 
 _refln_index_l 
 _refln_F_squared_calc 
 _refln_F_squared_meas 
 _refln_F_squared_sigma 
 _refln_observed_status 
   1   0   0     2026.85     3205.99     25.40 o 
   2   0   0     4017.64     4030.45     28.34 o 
   3   0   0     6540.13     6426.44     42.45 o 
   4   0   0      193.28      147.35      5.53 o 
   5   0   0      417.22      472.14     10.00 o 
   6   0   0       48.82       59.17      5.29 o 
   7   0   0      203.76      219.00      5.17 o 
   8   0   0       61.45       80.08      7.76 o 
   9   0   0       30.64       36.81      6.82 o 
  -8   1   0      105.66       93.45      4.08 o 
  -7   1   0     1227.40     1273.20     19.87 o 
  -6   1   0       46.62       42.22      4.70 o 
  -5   1   0       62.54       93.72      5.64 o 
  -4   1   0     1118.97     1122.21     14.46 o 
  -3   1   0     3954.68     4003.05     29.87 o 
  -2   1   0    27199.05    31859.16    183.33 o 
  -1   1   0     1251.22      850.92      8.35 o 
   2   1   0     3494.89     3234.23     57.21 o 
   3   1   0     1212.47     1285.43      9.77 o 
   4   1   0     2237.27     2334.80     15.82 o 
   5   1   0       99.55      116.48      3.95 o 
   6   1   0        2.86        3.39      1.94 o 
   7   1   0       70.81       70.67      6.94 o 
   8   1   0       23.84       25.52      5.17 o 
   9   1   0       23.44       42.45      6.59 o 
  -9   2   0       10.39        8.11      4.70 o 
  -8   2   0       14.84        8.24      2.69 o 
  -7   2   0       57.90       59.15      6.11 o 
  -6   2   0       94.39       85.84      5.64 o 
  -5   2   0      656.22      595.38     11.99 o 
  -4   2   0     3545.64     3850.06     31.99 o 
  -3   2   0     2205.86     2302.98     20.93 o 
  -2   2   0    25860.74    26861.85    153.81 o 
  -1   2   0    10411.96    10453.13     66.09 o 
   0   2   0     6016.43     5712.52     47.04 o 
   2   2   0     1867.40     1873.85     11.64 o 
   3   2   0      162.66      166.53      3.76 o 
   4   2   0      651.71      575.73      6.78 o 
   5   2   0     1595.76     1578.23     15.64 o 
   6   2   0        9.08        5.06      3.06 o 
   7   2   0      214.86      202.26      9.76 o 
   8   2   0       54.80       60.44      7.29 o 
   9   2   0        6.46        4.12      4.59 o 
  -9   3   0       28.07       27.23      3.95 o 
  -8   3   0       63.52       58.68      4.53 o 
  -7   3   0      447.78      433.34     12.11 o 
  -6   3   0       49.91       43.16      5.17 o 
  -5   3   0      221.01      287.87      8.94 o 
  -4   3   0     2621.46     2836.15     27.28 o 
  -3   3   0     9498.73     9724.63     62.91 o 
  -2   3   0       58.46      153.64      3.76 o 
  -1   3   0     8201.04    10867.00     98.13 o 
   0   3   0     1918.36     2575.05     17.17 o 
   1   3   0     1082.65     1377.27     14.11 o 
   2   3   0     6766.48     6097.18     42.33 o 
   3   3   0      252.51      158.69      3.24 o 
   4   3   0       63.16       80.55      5.53 o 
   5   3   0      736.77      719.33     14.70 o 
   6   3   0       79.70       79.14      6.59 o 
   7   3   0       55.05       67.38      6.94 o 
   8   3   0       55.35       55.62      7.06 o 
   9   3   0        4.21        1.65      4.70 o 
 -10   4   0       16.61       28.32      7.17 o 
  -9   4   0        1.25       -1.41      2.66 o 
  -8   4   0       31.31       29.16      3.78 o 
  -7   4   0        3.03        4.70      3.18 o 
  -5   4   0     3508.07     3686.83     35.40 o 
  -4   4   0       63.24       87.37      5.53 o 
  -3   4   0     2224.98     2761.28     18.08 o 
  -2   4   0    11112.19    13263.57     88.90 o 
  -1   4   0      493.06      462.61     18.11 o 
   0   4   0      835.75      940.48     18.64 o 
   1   4   0       75.85      124.65      4.82 o 
   2   4   0      186.56      221.78      6.82 o 
   3   4   0      265.08      388.89      9.29 o 
   4   4   0       26.75       27.16      3.76 o 
   5   4   0      175.82      203.91      8.47 o 
   6   4   0       57.38       66.32      6.47 o 
   7   4   0       22.24       28.46      5.17 o 
   9   4   0       21.47       16.46      5.64 o 
  -9   5   0        5.36        7.58      3.24 o 
  -8   5   0      138.21      139.04      6.19 o 
  -7   5   0      272.74      278.23     10.58 o 
  -5   5   0     1596.59     1114.56     18.46 o 
  -4   5   0        1.60        0.24      2.00 o 
  -3   5   0     1882.31     2215.15     16.26 o 
  -2   5   0     1181.27     1536.41     31.87 o 
  -1   5   0     1823.07     2010.89     13.46 o 
   0   5   0     3030.66     3337.63     29.11 o 
   1   5   0     2464.66     3006.41     19.29 o 
   2   5   0     8294.73     8275.62     57.39 o 
   3   5   0        2.74        5.06      2.47 o 
   4   5   0      288.81      317.39      9.88 o 
   5   5   0       51.95       57.39      6.00 o 
   6   5   0       73.00       61.50      6.35 o 
   7   5   0       91.24       99.72      8.11 o 
   8   5   0       36.84       40.34      7.76 o 
  -9   6   0        0.48        1.86      3.12 o 
  -8   6   0        1.85        8.03      3.18 o 
  -7   6   0      442.28      400.88     13.29 o 
  -5   6   0      237.12      224.14      8.58 o 
  -4   6   0      260.89      235.47      5.94 o 
  -3   6   0       16.64       30.24      4.53 o 
  -2   6   0     1763.10     1432.83    100.25 o 
  -1   6   0     1767.65     1678.55     16.93 o 
   0   6   0     8945.36     9610.74     35.01 o 
   1   6   0      325.01      389.46      6.17 o 
   2   6   0      505.75      490.84     10.70 o 
   3   6   0      200.85      144.88      7.17 o 
   4   6   0      652.91      576.57     13.64 o 
   5   6   0      219.93      239.07     10.00 o 
   6   6   0      181.84      202.26      9.88 o 
   7   6   0       16.51       22.93      5.17 o 
   8   6   0        3.18        2.94      4.59 o 
  -9   7   0       85.38       72.97      9.58 o 
  -8   7   0       67.60       70.36      5.07 o 
  -7   7   0       29.98       29.23      3.06 o 
  -6   7   0       21.88       19.99      4.35 o 
  -5   7   0      269.70      231.19      9.29 o 
  -4   7   0       20.80       15.24      2.41 o 
  -3   7   0     2022.02     2079.45     22.34 o 
  -2   7   0      836.68      940.12     29.05 o 
  -1   7   0      413.15      501.37      4.51 o 
   0   7   0      569.76      451.75      4.23 o 
   1   7   0      102.00      149.95      3.40 o 
   2   7   0     1669.96     1965.95     24.69 o 
   3   7   0      535.29      579.98     13.64 o 
   4   7   0     2117.46     2054.38     27.63 o 
   5   7   0       13.57       12.82      4.23 o 
   6   7   0      186.22      166.87      9.53 o 
   7   7   0      323.61      350.15     10.01 o 
   8   7   0       32.59       28.93      6.82 o 
  -9   8   0       13.74        6.48      3.35 o 
  -8   8   0       32.12       17.20      3.55 o 
  -7   8   0        3.99       -0.36      2.66 o 
  -6   8   0        4.53        6.59      3.76 o 
  -5   8   0      888.62      872.19     12.43 o 
  -4   8   0      938.79      945.22     13.64 o 
  -3   8   0       22.18       14.75      4.00 o 
  -2   8   0     1248.02     1258.59     10.62 o 
  -1   8   0       23.09       16.94      1.35 o 
   0   8   0      505.23      371.55      4.93 o 
   1   8   0      543.28      486.23      8.05 o 
   2   8   0       13.16       23.75      4.23 o 
   3   8   0      688.68      645.13     15.05 o 
   4   8   0      281.73      294.22     11.29 o 
   5   8   0      264.50      246.36     10.94 o 
   6   8   0       30.79       27.57      4.10 o 
   7   8   0       13.03        5.88      4.35 o 
  -9   9   0        0.35       -0.39      2.99 o 
  -8   9   0       14.53       13.05      3.66 o 
  -7   9   0       21.00       29.83      5.94 o 
  -6   9   0       27.19       37.83      4.11 o 
  -5   9   0      500.93      461.35      9.60 o 
  -4   9   0      176.55      218.88      4.64 o 
  -3   9   0      998.26      988.34     10.88 o 
  -2   9   0       30.77       42.33      2.83 o 
  -1   9   0      161.85      176.20      3.32 o 
   0   9   0      825.52      923.03      9.65 o 
   1   9   0      127.88      158.10      7.70 o 
   2   9   0      498.10      511.03      9.33 o 
   3   9   0      142.69      115.89      9.58 o 
   4   9   0        0.03       -2.08      2.08 o 
   5   9   0      212.20      213.06      7.60 o 
   6   9   0      162.09      170.55      7.48 o 
   7   9   0       30.33       33.16      7.06 o 
  -8  10   0        0.48        1.44      3.12 o 
  -7  10   0      157.08      157.26      6.98 o 
  -6  10   0      397.54      381.36     13.17 o 
  -5  10   0      136.70      142.38      4.82 o 
  -4  10   0      450.31      420.24     12.40 o 
  -3  10   0       13.58       12.23      2.10 o 
  -2  10   0      458.59      442.15      7.65 o 
  -1  10   0      184.85      171.35      4.23 o 
   0  10   0      218.43      246.45      6.32 o 
   1  10   0       96.02      138.18      5.27 o 
   2  10   0      267.25      314.57      7.91 o 
   3  10   0      761.93      787.55     12.80 o 
   4  10   0      386.27      416.93      9.94 o 
   5  10   0       98.95       89.63      5.86 o 
   6  10   0       27.86       30.08      4.70 o 
  -8  11   0       38.11       37.43      4.72 o 
  -7  11   0        4.67        7.43      3.19 o 
  -6  11   0       31.80       23.89      3.26 o 
  -5  11   0      318.46      322.76      7.06 o 
  -4  11   0      127.20      132.44      4.82 o 
  -3  11   0       13.77       16.53      2.92 o 
  -2  11   0      459.92      520.69      7.62 o 
  -1  11   0        0.44        1.88      3.53 o 
   0  11   0      342.51      404.41     13.17 o 
   1  11   0      576.54      501.15      9.64 o 
   2  11   0      922.96      831.62     13.05 o 
   3  11   0        1.42        1.72      2.68 o 
   4  11   0      179.54      169.26      7.07 o 
   5  11   0      170.59      165.26      7.48 o 
  -7  12   0       22.81       20.29      3.87 o 
  -6  12   0       26.05       29.16      3.43 o 
  -5  12   0       28.35       29.06      3.29 o 
  -4  12   0        1.77        3.97      2.61 o 
  -3  12   0      481.62      445.33      7.81 o 
  -2  12   0      240.93      231.54     11.29 o 
  -1  12   0      373.07      362.55     13.41 o 
   0  12   0        6.93       15.29      4.82 o 
   1  12   0      152.89      143.82      9.41 o 
   2  12   0      161.96      199.12      7.20 o 
   3  12   0       90.01       95.48      9.76 o 
   4  12   0      116.16      124.60      6.77 o 
  -6  13   0        2.92        1.16      2.33 o 
  -5  13   0       86.10       84.38      4.87 o 
  -4  13   0       89.66      105.53      4.82 o 
  -3  13   0       61.19       60.33      7.41 o 
  -2  13   0       67.48       46.21      6.35 o 
  -1  13   0       18.61       13.88      4.59 o 
   0  13   0      254.63      222.72     11.41 o 
   1  13   0       85.58       74.08      8.11 o 
   2  13   0       94.82      109.83      9.41 o 
   3  13   0        4.00        3.26      3.12 o 
  -5  14   0        1.64        2.46      2.50 o 
  -4  14   0        8.51       14.35      4.94 o 
  -3  14   0       81.86       88.31      8.47 o 
  -1  14   0      172.27      220.73     12.23 o 
   0  14   0        2.73       -0.82      4.35 o 
   1  14   0       20.77       23.17      5.76 o 
   2  14   0       39.57       50.80      7.76 o 
  -3  15   0        1.75        1.29      4.70 o 
  -2  15   0       50.58       47.39      7.29 o 
  -1  15   0        2.84        5.88      4.94 o 
   0  15   0       20.61       12.23      4.94 o 
  -1 -15   1        4.78        5.76      4.82 o 
   0 -15   1       32.47       39.04      6.59 o 
   1 -15   1       33.88       30.22      6.11 o 
   2 -15   1      118.63      128.53     10.00 o 
   3 -15   1        2.76        5.88      4.94 o 
   4 -15   1       10.20        7.17      5.41 o 
  -2 -14   1       20.63       25.28      6.11 o 
  -1 -14   1      340.03      306.45     13.52 o 
   0 -14   1      146.36      161.46     10.47 o 
   1 -14   1        0.01        1.76      3.88 o 
   2 -14   1      165.12      171.57     10.70 o 
   4 -14   1       52.47       62.33      7.64 o 
   5 -14   1       15.21       23.83      3.98 o 
  -4 -13   1       67.14       67.09      5.65 o 
  -3 -13   1      172.94      198.37      7.76 o 
  -2 -13   1        2.40        1.29      4.12 o 
  -1 -13   1        9.66       13.64      5.06 o 
   1 -13   1      382.11      333.03     13.29 o 
   2 -13   1       22.26       15.40      4.59 o 
   3 -13   1        2.23        4.12      3.76 o 
   4 -13   1       99.73      104.82      5.98 o 
   5 -13   1      111.42      128.48      5.23 o 
   6 -13   1       34.97       37.42      4.59 o 
  -5 -12   1        0.46       -3.03      3.03 o 
  -4 -12   1       61.47       56.42      8.11 o 
  -3 -12   1      374.01      347.83      9.33 o 
  -2 -12   1      439.09      456.39     18.52 o 
  -1 -12   1      327.70      385.12     13.76 o 
   0 -12   1       27.43       40.57      6.11 o 
   1 -12   1      191.27      227.78     11.05 o 
   2 -12   1      258.86      299.04     12.11 o 
   3 -12   1       40.42       49.46      3.50 o 
   4 -12   1       98.99      102.49      6.66 o 
   5 -12   1        1.61        2.78      2.23 o 
   6 -12   1        5.55        0.99      2.94 o 
   7 -12   1        4.68        3.41      3.16 o 
  -5 -11   1      101.89      107.40      6.44 o 
  -4 -11   1      206.88      240.37      8.19 o 
  -3 -11   1      103.59      115.31      5.92 o 
  -2 -11   1      228.59      251.95      7.46 o 
  -1 -11   1      357.86      406.71      8.62 o 
   0 -11   1       61.79       67.50      6.59 o 
   1 -11   1      143.18      144.05      8.35 o 
   2 -11   1      272.72      314.39      8.94 o 
   3 -11   1      396.92      407.23      7.18 o 
   4 -11   1      169.41      190.44      5.40 o 
   5 -11   1      108.00      109.17      4.62 o 
   6 -11   1       97.28       89.08      5.49 o 
   7 -11   1       17.06       20.75      3.81 o 
   8 -11   1        0.03       -2.78      2.78 o 
  -6 -10   1       42.32       43.27      7.29 o 
  -5 -10   1       15.69        9.37      3.41 o 
  -4 -10   1        8.94        2.65      2.53 o 
  -3 -10   1     1167.19     1117.95     14.83 o 
  -2 -10   1      547.20      616.91     10.55 o 
  -1 -10   1       32.74       59.42      4.00 o 
   0 -10   1       36.15       22.08      2.60 o 
   1 -10   1      656.10      681.83      9.72 o 
   2 -10   1      811.34      796.18      8.91 o 
   3 -10   1     1080.92     1118.62     21.23 o 
   4 -10   1      161.01      145.71      4.75 o 
   5 -10   1        9.07       10.92      2.50 o 
   6 -10   1        1.99        1.81      2.66 o 
   7 -10   1       56.42       64.93      5.15 o 
   8 -10   1        2.26       -1.91      2.62 o 
  -7  -9   1        3.56        4.59      5.41 o 
  -6  -9   1      316.24      325.34      9.54 o 
  -5  -9   1      320.81      342.53     17.35 o 
  -4  -9   1      129.72      132.52      5.99 o 
  -3  -9   1      153.64      160.37      5.94 o 
  -2  -9   1      418.54      397.01     16.11 o 
  -1  -9   1      386.52      331.20      6.93 o 
   0  -9   1      158.69      139.82      4.52 o 
   1  -9   1      243.36      231.89      5.90 o 
   2  -9   1      371.42      337.55      8.44 o 
   3  -9   1      323.55      314.38      6.91 o 
   4  -9   1       87.37       76.22      3.69 o 
   5  -9   1       66.74       68.67      3.84 o 
   6  -9   1       39.73       45.68      4.24 o 
   7  -9   1       32.07       24.45      5.12 o 
   8  -9   1       28.12       25.17      4.47 o 
  -7  -8   1       30.53       27.40      6.11 o 
  -6  -8   1       11.31       16.66      3.44 o 
  -5  -8   1       42.29       38.92      3.98 o 
  -4  -8   1      245.13      254.52      7.23 o 
  -3  -8   1       21.35       39.88      3.52 o 
  -2  -8   1      378.52      371.61      7.43 o 
  -1  -8   1      102.26       51.00      2.43 o 
   0  -8   1      115.65      106.81      3.08 o 
   1  -8   1      216.00      225.98      4.94 o 
   2  -8   1     1895.64     1898.23     13.00 o 
   3  -8   1      788.57      773.45     25.26 o 
   4  -8   1      133.39       99.13      3.82 o 
   5  -8   1        3.74        2.17      2.31 o 
   6  -8   1       32.80       51.63      4.23 o 
   7  -8   1       26.10       32.85      3.95 o 
   8  -8   1       61.75       66.04      5.28 o 
   9  -8   1       40.40       26.91      6.06 o 
  -8  -7   1        0.09       -2.70      4.00 o 
  -7  -7   1        3.05        5.53      4.35 o 
  -6  -7   1       97.12      123.98      6.15 o 
  -5  -7   1       14.57       18.61      3.03 o 
  -4  -7   1      166.48      164.46      6.06 o 
  -3  -7   1        3.69       -0.03      2.29 o 
  -2  -7   1      140.70       94.22      4.06 o 
  -1  -7   1     2247.51     2392.60     18.66 o 
   0  -7   1      321.09      299.59      4.20 o 
   1  -7   1     1457.20     1622.38      8.70 o 
   2  -7   1      168.84      233.71      4.38 o 
   3  -7   1      139.20      150.34      5.11 o 
   4  -7   1      265.75      308.64      8.22 o 
   5  -7   1        1.89        2.96      2.20 o 
   6  -7   1      336.07      269.11      7.36 o 
   7  -7   1       98.86       85.03      5.20 o 
   8  -7   1       60.81       55.68      5.06 o 
   9  -7   1      229.26      239.93      8.60 o 
  -8  -6   1       63.07       74.32      8.47 o 
  -7  -6   1        2.59        1.18      4.12 o 
  -6  -6   1       35.38       46.66      4.26 o 
  -5  -6   1       85.64       81.14      6.59 o 
  -4  -6   1      251.86      339.26     10.35 o 
  -3  -6   1      945.14     1053.77     16.23 o 
  -2  -6   1      200.74      144.77      4.49 o 
  -1  -6   1      199.12      223.57      6.95 o 
   0  -6   1     1032.99     1196.11      7.89 o 
   1  -6   1       12.77       24.91      1.56 o 
   2  -6   1      681.60      710.19      8.24 o 
   3  -6   1      830.85      844.55      7.04 o 
   4  -6   1     1438.29     1392.79     19.64 o 
   5  -6   1     1516.12     1702.27     19.09 o 
   6  -6   1       42.59       61.40      4.53 o 
   7  -6   1      443.18      433.12      9.48 o 
   8  -6   1      404.98      379.95      9.73 o 
   9  -6   1       10.63       15.12      5.70 o 
  -8  -5   1       32.00       45.86      7.06 o 
  -7  -5   1        3.56       -0.67      2.37 o 
  -6  -5   1      119.49      139.23      7.76 o 
  -5  -5   1      119.86      103.72      6.82 o 
  -4  -5   1      276.63      359.49      9.88 o 
  -3  -5   1       17.76       18.23      2.94 o 
  -2  -5   1      504.50      525.53     10.11 o 
  -1  -5   1     4778.50     4835.43     35.91 o 
   0  -5   1     5326.86     5629.81     22.20 o 
   1  -5   1     4146.67     4979.63     33.93 o 
   2  -5   1     1303.12     1926.30     13.12 o 
   3  -5   1      319.98      521.73     16.93 o 
   4  -5   1     1635.95     1526.38     19.87 o 
   5  -5   1      603.78      609.61     13.52 o 
   6  -5   1     1711.12     1663.86     17.13 o 
   7  -5   1      131.33      148.19      5.86 o 
   8  -5   1       47.01       57.88      4.78 o 
   9  -5   1       52.37       56.54      4.94 o 
  -9  -4   1        1.49        0.59      4.00 o 
  -8  -4   1      151.64      156.40     10.23 o 
  -7  -4   1      298.24      280.08      8.22 o 
  -6  -4   1      426.39      342.79     11.05 o 
  -5  -4   1       44.53       44.33      5.17 o 
  -4  -4   1      326.85      217.67      4.70 o 
  -3  -4   1     4459.24     3877.30     70.79 o 
  -2  -4   1      371.47      462.85      8.82 o 
  -1  -4   1     2558.30     2510.55     12.07 o 
   0  -4   1        4.32       39.60      1.95 o 
   1  -4   1     3656.77     3274.99     14.66 o 
   2  -4   1     2683.16     2434.80     16.64 o 
   3  -4   1     1316.31     1128.09     14.82 o 
   4  -4   1     2041.27     2030.63     22.58 o 
   5  -4   1       48.48       37.87      4.59 o 
   6  -4   1      841.73      906.01     12.18 o 
   7  -4   1       12.25        9.82      2.74 o 
   8  -4   1        7.13        5.25      2.82 o 
   9  -4   1        2.34        2.40      2.87 o 
  -9  -3   1       57.24       72.32      8.23 o 
  -8  -3   1        6.61       10.82      5.06 o 
  -7  -3   1       33.67       27.05      4.82 o 
  -6  -3   1      828.93      930.29     17.40 o 
  -5  -3   1      232.84      215.52      4.94 o 
  -4  -3   1      953.38     1189.31     11.47 o 
  -3  -3   1      267.65      358.70      4.52 o 
  -2  -3   1     3277.45     3468.64     18.92 o 
  -1  -3   1     4227.64     3907.95     23.36 o 
   0  -3   1     1925.89     1614.36     27.22 o 
   1  -3   1     4570.90     3660.68     20.13 o 
   2  -3   1     2041.63     1665.53    112.01 o 
   3  -3   1     4730.39     6106.23     43.63 o 
   4  -3   1     9426.38    10003.33     66.68 o 
   5  -3   1     1257.63     1439.95     19.76 o 
   6  -3   1      285.30      266.59      6.65 o 
   7  -3   1     1078.95     1066.91     13.64 o 
   8  -3   1      159.90      174.26      6.53 o 
   9  -3   1       54.86       66.52      5.11 o 
  -9  -2   1        4.63        2.12      4.00 o 
  -8  -2   1      185.59      186.15      9.88 o 
  -7  -2   1        1.95        2.47      3.06 o 
  -6  -2   1       61.41       58.54      3.87 o 
  -5  -2   1        4.99        1.61      1.47 o 
  -4  -2   1     1836.18     2065.00     29.05 o 
  -3  -2   1      648.30      517.96     16.17 o 
  -2  -2   1     1381.31     1161.25     23.17 o 
  -1  -2   1     3179.83     3843.12     33.40 o 
   0  -2   1       58.29        5.29      0.94 o 
   1  -2   1    13763.37    17565.37    227.08 o 
   2  -2   1    29953.54    28249.82    160.63 o 
   3  -2   1     8234.38     9681.00     61.97 o 
   4  -2   1     1709.07     1910.68     20.34 o 
   5  -2   1     1053.56     1100.81     16.58 o 
   6  -2   1       92.23       86.16      4.20 o 
   7  -2   1      436.92      454.50      8.90 o 
   8  -2   1       84.16       73.54      4.74 o 
   9  -2   1        1.47        0.82      4.00 o 
  -9  -1   1        2.46        1.53      4.00 o 
  -8  -1   1       99.85      119.36      8.23 o 
  -7  -1   1       55.79       54.56      4.01 o 
  -6  -1   1      394.93      434.09      7.58 o 
  -5  -1   1       65.35       35.26      3.18 o 
  -4  -1   1     1298.73     1448.26     26.52 o 
  -3  -1   1     1120.14     1045.87     22.64 o 
  -2  -1   1       28.94       17.64      2.00 o 
  -1  -1   1    15718.94    18908.20    144.99 o 
   1  -1   1      865.55      508.93      4.32 o 
   2  -1   1     4844.30     4670.16     32.57 o 
   3  -1   1     2477.65     2616.49     21.99 o 
   4  -1   1     1511.13     1368.10     16.11 o 
   5  -1   1      319.43      410.34      6.78 o 
   6  -1   1      121.57      111.72      4.24 o 
   7  -1   1       88.12       96.54      4.19 o 
   8  -1   1      101.93      102.19      8.23 o 
   9  -1   1        4.56        9.41      4.94 o 
  -8   0   1      128.79      121.00      4.66 o 
  -7   0   1      166.17      160.76      6.06 o 
  -6   0   1      160.73      144.74      7.88 o 
  -5   0   1      244.75      235.54      7.29 o 
  -4   0   1      801.23      917.48     12.58 o 
  -3   0   1      242.08      311.51      6.35 o 
  -2   0   1      993.86     1197.47     11.41 o 
   1   0   1     8127.72     7410.59     53.27 o 
   2   0   1      927.74      683.61     12.76 o 
   3   0   1     1638.61     1624.56     11.10 o 
   4   0   1       16.34       14.94      1.70 o 
   5   0   1        9.78        5.65      1.35 o 
   6   0   1      674.25      615.14      8.76 o 
   7   0   1       47.37       48.39      4.81 o 
   8   0   1       38.67       33.28      6.00 o 
   9   0   1       33.72       53.74      7.76 o 
  -8   1   1      165.55      178.68      5.30 o 
  -7   1   1      254.75      250.36      9.53 o 
  -6   1   1      139.26      154.99      6.94 o 
  -5   1   1      208.35      152.64      6.35 o 
  -4   1   1     1700.53     1888.81     19.76 o 
  -3   1   1      677.34      640.42      9.53 o 
  -2   1   1      240.69      155.81      4.35 o 
   0   1   1     5664.01     4655.23     42.69 o 
   1   1   1    12193.63    15491.25    132.53 o 
   2   1   1     1158.96     1191.28      6.67 o 
   3   1   1     3600.09     3868.76     41.44 o 
   4   1   1     2278.32     2195.85     14.16 o 
   5   1   1      197.25      212.58      8.11 o 
   6   1   1       29.82       48.29      3.31 o 
   7   1   1        8.19        7.53      4.00 o 
   8   1   1        4.57        3.88      4.23 o 
   9   1   1        1.64        0.24      4.23 o 
  -9   2   1        2.61        3.75      2.74 o 
  -8   2   1      141.26      141.94      8.35 o 
  -7   2   1      926.75     1047.54     72.50 o 
  -6   2   1      657.11      660.65     13.64 o 
  -5   2   1      390.70      351.02      9.41 o 
  -4   2   1     4418.68     4582.67     36.22 o 
  -3   2   1     1068.83     1081.05     13.41 o 
  -2   2   1      227.06      100.93      2.66 o 
  -1   2   1     4957.12     6237.35     41.16 o 
   0   2   1     5955.30     5302.82     40.92 o 
   1   2   1     9551.55    10411.50     64.32 o 
   2   2   1      149.53      145.51      2.66 o 
   3   2   1     1399.11     1498.40      9.56 o 
   4   2   1       11.68       26.86      1.68 o 
   5   2   1      134.55      118.86      3.23 o 
   6   2   1      408.37      419.11     12.58 o 
   7   2   1        6.52        9.53      4.12 o 
   8   2   1      108.55      113.24      8.82 o 
  -9   3   1        0.01       -0.48      2.74 o 
  -8   3   1      175.31      157.22      8.58 o 
  -7   3   1      420.35      445.57     12.94 o 
  -6   3   1      318.95      342.20     10.47 o 
  -5   3   1      158.82      128.06      6.47 o 
  -4   3   1     1858.79     2177.86     23.17 o 
  -3   3   1     3057.92     3310.29     27.40 o 
  -2   3   1     1050.75     1050.00      8.73 o 
  -1   3   1      122.92      265.14      3.85 o 
   0   3   1     1061.33     1411.26     12.23 o 
   1   3   1      445.17      553.28      8.94 o 
   2   3   1       73.72       83.37      4.70 o 
   3   3   1     6782.03     7394.90     49.45 o 
   4   3   1     2421.89     2178.88     58.92 o 
   5   3   1      131.71      134.41      7.64 o 
   6   3   1        8.13        8.23      3.53 o 
   7   3   1      139.04      110.89      8.47 o 
   8   3   1       90.77      108.30      9.29 o 
 -10   4   1        1.68       -3.03      3.03 o 
  -9   4   1        2.90       -1.50      2.23 o 
  -8   4   1       29.12       35.28      5.64 o 
  -7   4   1       12.49       11.52      3.76 o 
  -6   4   1      326.06      322.45     10.58 o 
  -5   4   1        8.25        7.06      2.70 o 
  -4   4   1      242.34      173.22      6.82 o 
  -3   4   1     2219.66     2489.42     16.83 o 
  -2   4   1     4476.97     4830.39     66.44 o 
  -1   4   1     3542.32     2940.72    282.11 o 
   0   4   1     2026.82     2122.32     12.98 o 
   1   4   1    14059.10    13814.58     84.67 o 
   2   4   1       11.29       12.47      2.70 o 
   3   4   1      328.31      247.77      8.00 o 
   4   4   1      530.59      494.13     12.23 o 
   5   4   1      130.25      113.95      7.29 o 
   6   4   1      322.81      321.97     11.76 o 
   7   4   1      350.35      334.91     12.94 o 
   8   4   1       82.04       92.55      8.58 o 
  -9   5   1        0.04       -1.37      2.86 o 
  -8   5   1       50.63       46.92      6.23 o 
  -7   5   1       29.63       19.76      4.35 o 
  -6   5   1      418.94      449.92     12.58 o 
  -5   5   1      153.58      169.45      7.64 o 
  -4   5   1      129.27      132.17      4.45 o 
  -3   5   1      847.10      804.82      9.27 o 
  -2   5   1      382.04      206.06      5.76 o 
  -1   5   1     1339.78     1373.19     46.04 o 
   0   5   1     2333.89     2730.87     34.81 o 
   1   5   1      269.13      262.24      7.76 o 
   2   5   1     1082.18     1120.68     16.82 o 
   3   5   1     1687.59     1542.14     21.05 o 
   4   5   1     1089.53      989.44     17.87 o 
   5   5   1      310.03      317.51     11.05 o 
   6   5   1        1.18       -0.47      3.18 o 
   7   5   1       20.89       21.17      5.53 o 
   8   5   1       78.02       64.79      8.11 o 
  -9   6   1       19.45       28.04      4.24 o 
  -8   6   1        4.60        1.18      3.65 o 
  -7   6   1       14.66        7.29      3.41 o 
  -6   6   1      255.84      242.36     10.11 o 
  -5   6   1       67.83       74.79      6.23 o 
  -4   6   1     1291.04     1327.90     32.10 o 
  -3   6   1      666.99      751.41     10.88 o 
  -2   6   1      669.98      624.83     13.11 o 
  -1   6   1     3165.40     3693.92     21.92 o 
   0   6   1      607.07      639.46     11.00 o 
   1   6   1     1249.26     1188.06     17.76 o 
   2   6   1      105.80       82.43      6.00 o 
   3   6   1      224.94      178.86      8.35 o 
   4   6   1      146.98      170.40      8.47 o 
   5   6   1      787.46      760.25     17.17 o 
   6   6   1      398.54      404.53     13.76 o 
   7   6   1       34.41       32.69      5.88 o 
  -9   7   1        9.66       11.29      3.58 o 
  -8   7   1        2.15       -0.71      4.23 o 
  -7   7   1       65.25       59.62      6.47 o 
  -6   7   1      170.08      193.80      9.17 o 
  -5   7   1      203.33      225.96      6.61 o 
  -4   7   1       42.82       23.17      2.74 o 
  -3   7   1     1934.25     2134.09     17.62 o 
  -2   7   1     3919.36     3953.71     24.64 o 
  -1   7   1     1151.45     1086.52     32.33 o 
   0   7   1       86.82       64.78      4.90 o 
   1   7   1     1785.79     1938.00     13.26 o 
   2   7   1     1445.60     1397.26     20.93 o 
   3   7   1      486.91      453.68     12.23 o 
   4   7   1       30.53       47.16      5.88 o 
   5   7   1        8.73       17.05      4.70 o 
   6   7   1        9.97       11.76      4.70 o 
   7   7   1       45.44       34.81      6.47 o 
  -9   8   1        9.65        7.55      3.36 o 
  -8   8   1        0.63       -2.35      3.53 o 
  -7   8   1      251.72      233.66     10.82 o 
  -6   8   1      369.50      333.26     11.52 o 
  -5   8   1      369.84      369.76      8.35 o 
  -4   8   1     1735.48     1813.51     20.76 o 
  -3   8   1        3.27        1.40      2.03 o 
  -2   8   1      353.18      397.66     36.45 o 
  -1   8   1      943.67     1030.88     17.45 o 
   0   8   1       28.15       13.84      1.28 o 
   1   8   1      881.09      933.59     17.40 o 
   2   8   1      232.26      226.61      9.41 o 
   3   8   1       52.91       63.38      6.59 o 
   4   8   1       28.81       23.05      4.70 o 
   5   8   1      621.58      654.06     17.40 o 
   6   8   1      365.58      373.60     14.11 o 
   7   8   1       74.69       92.98      6.85 o 
  -9   9   1        3.21        2.71      3.32 o 
  -8   9   1       23.00       21.68      4.03 o 
  -7   9   1        0.70        4.70      4.12 o 
  -6   9   1       71.74       83.26      7.17 o 
  -5   9   1        0.22        1.67      2.29 o 
  -4   9   1        2.18       -0.41      1.91 o 
  -3   9   1       77.69      100.19      4.93 o 
  -2   9   1      949.77     1031.62     51.86 o 
  -1   9   1      704.16      752.85     10.70 o 
   0   9   1      225.59      288.10      6.41 o 
   1   9   1      610.74      617.14     15.05 o 
   2   9   1      301.86      330.09     11.76 o 
   3   9   1     1055.14     1075.05     21.52 o 
   4   9   1        5.18        9.17      4.23 o 
   5   9   1        2.47       -2.94      3.88 o 
   6   9   1      179.06      175.03      7.68 o 
  -8  10   1        2.66       -0.86      2.65 o 
  -7  10   1        4.45        6.60      3.18 o 
  -6  10   1      318.17      307.35      8.65 o 
  -5  10   1      116.41      128.38      6.06 o 
  -4  10   1        0.99        1.77      2.32 o 
  -3  10   1       68.84       65.04      3.66 o 
  -2  10   1      159.12      143.69      4.19 o 
  -1  10   1     1012.18      943.70     18.82 o 
   0  10   1       11.99        5.13      2.15 o 
   1  10   1      150.75      113.01      7.94 o 
   2  10   1       23.05       16.82      3.47 o 
   3  10   1       56.56       54.11      4.68 o 
   4  10   1      254.94      266.14     12.05 o 
   5  10   1      108.82      113.50      6.32 o 
   6  10   1      125.99      125.49      7.64 o 
  -8  11   1       47.98       46.94      5.94 o 
  -7  11   1       22.92       22.75      6.94 o 
  -6  11   1        8.99        5.40      2.20 o 
  -5  11   1      128.87      111.97      4.67 o 
  -4  11   1      328.87      304.62      7.64 o 
  -3  11   1      135.11      133.01      4.51 o 
  -2  11   1      578.42      607.78      8.29 o 
  -1  11   1        0.69       -1.41      2.94 o 
   0  11   1       34.27       33.63      5.64 o 
   1  11   1       97.92      148.16      5.96 o 
   2  11   1       96.96      104.46      5.69 o 
   3  11   1      347.70      329.94      9.04 o 
   4  11   1       94.32       82.52      5.67 o 
   5  11   1        0.19        2.80      3.20 o 
  -7  12   1        0.79       -0.89      5.59 o 
  -6  12   1       69.10       73.70      4.48 o 
  -5  12   1      127.69      130.30      5.17 o 
  -4  12   1       52.35       53.37      6.32 o 
  -3  12   1      124.96      128.55      4.72 o 
  -2  12   1        5.97        5.06      3.76 o 
  -1  12   1      226.07      233.54     11.29 o 
   0  12   1      364.68      352.43     13.52 o 
   1  12   1      235.38      224.61     11.64 o 
   2  12   1       26.77       26.77      3.75 o 
   3  12   1       85.19      105.31      6.16 o 
   4  12   1      120.11      120.80      6.77 o 
  -6  13   1        7.63       12.71      2.89 o 
  -5  13   1        1.29        2.27      2.33 o 
  -4  13   1      144.40      157.49      5.47 o 
  -2  13   1      168.87      202.03     11.29 o 
  -1  13   1        7.18       -1.41      3.76 o 
   0  13   1       39.95       37.16      6.11 o 
   1  13   1      168.22      169.22     10.70 o 
   2  13   1       53.88       52.33      7.53 o 
   3  13   1       12.82       13.91      3.55 o 
  -5  14   1        0.95       -0.42      3.00 o 
  -4  14   1        0.88        5.06      4.94 o 
  -3  14   1        2.57        7.76      5.06 o 
  -2  14   1        0.33       -3.53      3.65 o 
  -1  14   1       60.28       51.15      7.41 o 
   0  14   1      141.57      160.16     10.82 o 
   1  14   1       79.78       75.85      8.47 o 
  -2  15   1       31.64       36.34      7.41 o 
  -1  15   1       11.65        6.82      4.94 o 
  -1 -15   2       54.12       64.09      7.88 o 
   0 -15   2       16.54       11.52      4.82 o 
   1 -15   2      185.62      190.15     11.29 o 
   3 -15   2       36.21       43.04      7.06 o 
   4 -15   2        1.97        5.88      4.47 o 
  -3 -14   2        0.25       -1.52      4.17 o 
  -2 -14   2      140.08      134.65      9.88 o 
  -1 -14   2      391.42      400.41     15.05 o 
   0 -14   2       85.23       69.50      7.88 o 
   1 -14   2        0.86       -2.70      3.53 o 
   2 -14   2       22.26       27.40      5.76 o 
   3 -14   2       61.43       63.27      7.76 o 
   4 -14   2       22.04       30.62      4.12 o 
   5 -14   2       38.82       48.66      4.85 o 
  -4 -13   2      117.73      107.54      7.17 o 
  -3 -13   2       45.41       49.24      4.81 o 
  -2 -13   2       12.45       20.08      5.59 o 
  -1 -13   2       53.89       68.91      7.53 o 
   0 -13   2      149.36      154.40      9.64 o 
   1 -13   2      359.07      422.99     14.46 o 
   2 -13   2      150.96      164.63      9.88 o 
   3 -13   2       91.53      112.30      7.88 o 
   4 -13   2        4.23       -0.64      2.36 o 
   5 -13   2       24.48       24.35      3.95 o 
   6 -13   2        1.35       -0.71      3.88 o 
  -5 -12   2       90.62       97.72      8.94 o 
  -4 -12   2      104.24      122.26      6.48 o 
  -3 -12   2       96.14       92.73      5.61 o 
  -2 -12   2      395.80      382.84      9.05 o 
  -1 -12   2       66.17       70.32      5.47 o 
   0 -12   2      179.48      143.23      8.58 o 
   1 -12   2       48.19       28.34      5.06 o 
   2 -12   2       23.99       25.49      3.33 o 
   3 -12   2      123.01      121.69     11.58 o 
   4 -12   2       34.35       22.13      5.53 o 
   5 -12   2       28.63       22.46      3.44 o 
   6 -12   2       30.02       34.49      4.23 o 
   7 -12   2       11.96        5.97      3.15 o 
  -6 -11   2        5.81        1.76      4.59 o 
  -5 -11   2       43.81       47.27      6.82 o 
  -4 -11   2      231.76      238.01      7.90 o 
  -3 -11   2      146.45      169.58     12.94 o 
  -2 -11   2        0.87       -1.93      2.17 o 
  -1 -11   2      271.11      267.80      7.16 o 
   0 -11   2        3.27        6.16      2.14 o 
   1 -11   2      621.37      600.93     15.70 o 
   2 -11   2       61.37       47.06      3.87 o 
   3 -11   2       33.08       31.46      3.61 o 
   4 -11   2       22.80       15.90      2.83 o 
   5 -11   2        7.97        4.08      2.67 o 
   6 -11   2        0.68       -1.36      2.45 o 
   7 -11   2       35.96       44.24      4.81 o 
   8 -11   2       10.04        7.55      3.38 o 
  -6 -10   2       94.63      108.19      9.41 o 
  -5 -10   2        4.18        6.32      3.41 o 
  -4 -10   2       15.43       14.57      2.99 o 
  -3 -10   2       15.47       16.53      4.35 o 
  -2 -10   2        2.05       -0.91      1.94 o 
  -1 -10   2       21.58       29.55      2.96 o 
   0 -10   2      441.20      441.97      6.03 o 
   1 -10   2      123.87      126.81      4.85 o 
   2 -10   2        6.94        5.53      2.17 o 
   3 -10   2      162.30      172.88      4.85 o 
   4 -10   2      100.48      120.34      4.44 o 
   5 -10   2      405.17      369.43      8.86 o 
   6 -10   2        2.18       -0.44      2.54 o 
   7 -10   2        9.73        3.03      2.98 o 
   8 -10   2        3.51        4.65      3.15 o 
  -7  -9   2       18.82       17.64      5.41 o 
  -6  -9   2        5.61        6.59      4.59 o 
  -5  -9   2        4.55        8.53      4.47 o 
  -4  -9   2       53.86       53.62      6.11 o 
  -3  -9   2      344.94      381.41      8.31 o 
  -2  -9   2      453.87      393.43      7.81 o 
  -1  -9   2       65.27       87.94      5.94 o 
   0  -9   2      623.69      707.25      7.24 o 
   1  -9   2     1378.75     1446.38     10.57 o 
   2  -9   2       58.91       51.56      3.78 o 
   3  -9   2        0.59        4.62      1.71 o 
   4  -9   2       80.53       76.64      4.94 o 
   5  -9   2       54.07       76.06     11.17 o 
   6  -9   2       36.08       40.68      3.98 o 
   7  -9   2       16.48       15.07      3.30 o 
   8  -9   2        0.08        4.25      3.11 o 
  -7  -8   2      119.88      137.35     10.23 o 
  -6  -8   2      229.97      200.73     10.70 o 
  -5  -8   2        1.02        4.23      2.33 o 
  -4  -8   2      595.77      567.73     14.52 o 
  -3  -8   2       68.84       92.79      5.12 o 
  -2  -8   2      585.06      679.24      9.56 o 
  -1  -8   2        2.80        3.77      1.13 o 
   0  -8   2      104.75      118.14      3.06 o 
   1  -8   2       71.00       90.23      2.86 o 
   2  -8   2      192.65      176.25      3.25 o 
   3  -8   2     1163.08     1246.24     11.81 o 
   4  -8   2      166.01      219.04      5.18 o 
   5  -8   2     1066.07      960.03     13.22 o 
   6  -8   2       39.14       33.18      3.68 o 
   7  -8   2        5.62        3.52      2.66 o 
   8  -8   2        8.01       11.55      3.32 o 
   9  -8   2       75.85       84.17      6.07 o 
  -8  -7   2        3.43        3.76      4.59 o 
  -7  -7   2        2.43        1.88      4.12 o 
  -6  -7   2        5.26        2.70      2.41 o 
  -5  -7   2        4.18       -1.50      3.41 o 
  -4  -7   2     1921.65     1996.08     18.30 o 
  -3  -7   2      651.49      589.06      8.96 o 
  -2  -7   2      244.64      176.40      3.13 o 
  -1  -7   2     1300.11     1293.13     12.13 o 
   0  -7   2      189.91      158.11      3.13 o 
   1  -7   2     2270.01     2388.34     17.74 o 
   2  -7   2     2739.52     3045.35     20.73 o 
   3  -7   2      725.45      767.44     18.04 o 
   4  -7   2       79.23       48.88      3.91 o 
   5  -7   2      915.59      977.77     13.09 o 
   6  -7   2        8.47        7.77      5.17 o 
   7  -7   2      238.96      209.16     11.52 o 
   8  -7   2       93.42       77.56      5.45 o 
   9  -7   2        1.00       -1.70      3.11 o 
  -8  -6   2       12.55        7.64      4.94 o 
  -7  -6   2       28.86       37.04      5.88 o 
  -6  -6   2      475.72      462.32     12.88 o 
  -5  -6   2      622.81      636.69     18.11 o 
  -4  -6   2      179.25      188.02      5.60 o 
  -3  -6   2      394.86      402.21      9.47 o 
  -2  -6   2     2714.74     2720.88     17.94 o 
  -1  -6   2     2974.50     2987.43     24.96 o 
   0  -6   2       18.52       15.95      1.29 o 
   1  -6   2      785.30      587.22      5.36 o 
   2  -6   2      773.91      719.29      6.92 o 
   3  -6   2     1344.88     1083.16      9.32 o 
   4  -6   2        3.66        2.58      1.79 o 
   5  -6   2     1068.51      979.99     12.60 o 
   6  -6   2      485.08      520.05      9.98 o 
   7  -6   2       10.68       14.55      3.16 o 
   8  -6   2      221.04      214.04      7.57 o 
   9  -6   2      102.58       98.45      6.88 o 
  -9  -5   2       26.68       27.16      6.35 o 
  -8  -5   2       85.83       86.79      8.58 o 
  -7  -5   2       56.72       45.63      6.23 o 
  -6  -5   2       55.14       56.35      4.30 o 
  -5  -5   2     1109.50     1130.67     24.05 o 
  -4  -5   2      655.09      576.19      5.67 o 
  -3  -5   2      331.00      329.16      6.07 o 
  -2  -5   2      236.49      261.43      3.31 o 
  -1  -5   2       32.49       38.15      1.85 o 
   0  -5   2        5.41        4.20      0.81 o 
   1  -5   2      550.58      312.11      5.64 o 
   2  -5   2     1631.59     1404.74      9.48 o 
   3  -5   2     1144.07     1551.39     73.26 o 
   4  -5   2       54.59       43.27      4.12 o 
   5  -5   2      667.33      575.46     10.76 o 
   6  -5   2      166.04      189.98      6.36 o 
   7  -5   2      406.63      365.57      8.65 o 
   8  -5   2        0.25        0.11      2.51 o 
   9  -5   2        4.19        1.76      2.99 o 
  -9  -4   2        0.08       -0.47      4.12 o 
  -8  -4   2       48.64       46.57      6.70 o 
  -7  -4   2      421.39      458.97     14.23 o 
  -6  -4   2       41.11       44.27      3.78 o 
  -5  -4   2       27.79       19.92      1.80 o 
  -4  -4   2      139.80      163.02      3.25 o 
  -3  -4   2       72.49       65.21      2.09 o 
  -2  -4   2      231.62      156.51      3.74 o 
  -1  -4   2     1628.36     1465.73     11.02 o 
   0  -4   2     1085.98      812.61      6.18 o 
   1  -4   2     1727.92     2383.15     19.34 o 
   2  -4   2      122.28      197.14      3.39 o 
   3  -4   2     3564.95     3823.83     32.22 o 
   4  -4   2     1362.57     1627.28     14.30 o 
   5  -4   2     1427.36     1360.17     21.05 o 
   6  -4   2      301.75      327.21      7.57 o 
   7  -4   2      738.55      782.60     11.97 o 
   8  -4   2        1.47        0.59      2.53 o 
   9  -4   2        0.69       -0.53      2.82 o 
  -9  -3   2      112.05      119.24      9.29 o 
  -8  -3   2       78.26       88.08      7.76 o 
  -7  -3   2       20.25       11.88      3.88 o 
  -6  -3   2      301.53      224.80      4.77 o 
  -5  -3   2     1386.73     1403.59     12.16 o 
  -4  -3   2       54.05       44.30      2.71 o 
  -3  -3   2      775.31      904.76      6.51 o 
  -2  -3   2      645.79      709.85      7.88 o 
  -1  -3   2      177.07      215.25      3.65 o 
   0  -3   2     2638.63     3515.97     25.40 o 
   1  -3   2     4237.28     3560.17     48.27 o 
   2  -3   2       13.99        5.85      1.24 o 
   3  -3   2      306.61      193.63      9.64 o 
   4  -3   2      100.13      133.90      4.41 o 
   5  -3   2     1070.40     1092.44     12.02 o 
   6  -3   2       96.49       95.58      4.70 o 
   7  -3   2       73.44       67.32      4.57 o 
   8  -3   2        0.09        1.61      2.48 o 
   9  -3   2       43.95       54.21      7.53 o 
  -9  -2   2       68.26       62.33      7.41 o 
  -8  -2   2      116.25      100.90      7.76 o 
  -7  -2   2       84.16      101.65      3.88 o 
  -6  -2   2        1.56        1.12      2.37 o 
  -5  -2   2        4.52        7.17      1.40 o 
  -4  -2   2     4115.24     4174.26     31.29 o 
  -3  -2   2       74.40       91.28      4.46 o 
  -2  -2   2     4045.71     4339.69     23.52 o 
  -1  -2   2     4991.88     4343.13     31.28 o 
   0  -2   2     2125.32     1856.71     15.29 o 
   2  -2   2      231.00      381.96      5.23 o 
   3  -2   2     7094.21     7134.48     34.30 o 
   4  -2   2     1239.69     1319.53     23.40 o 
   5  -2   2        5.94        5.18      1.87 o 
   6  -2   2        9.14       20.25      3.59 o 
   7  -2   2      783.47      751.90     11.18 o 
   8  -2   2       49.69       58.18      3.82 o 
   9  -2   2       35.81       38.45      6.47 o 
  -9  -1   2       10.61        7.76      4.47 o 
  -8  -1   2       46.85       40.69      5.64 o 
  -7  -1   2      125.93      143.44      5.52 o 
  -6  -1   2       12.55       13.00      4.28 o 
  -5  -1   2      265.56      336.46      6.21 o 
  -4  -1   2     1961.69     1877.13     15.56 o 
  -3  -1   2      870.48      765.41     17.41 o 
  -2  -1   2        4.57       15.54      1.20 o 
  -1  -1   2       75.87       11.41      1.18 o 
   0  -1   2    16632.65    14529.08     96.31 o 
   1  -1   2     6962.47     6882.12     45.39 o 
   2  -1   2      261.42      192.58      3.76 o 
   3  -1   2     4297.81     4595.60     23.74 o 
   4  -1   2      733.29      617.56      7.40 o 
   5  -1   2      979.97      810.05      9.40 o 
   6  -1   2        1.15        0.94      1.75 o 
   7  -1   2     1077.43     1104.20     16.88 o 
   8  -1   2        0.79       -1.06      4.00 o 
   9  -1   2        1.02        2.59      4.35 o 
  -8   0   2      166.77      187.50      6.44 o 
  -7   0   2       78.21       78.86      5.64 o 
  -6   0   2       59.63       55.51      3.66 o 
  -5   0   2      303.31      237.25      5.16 o 
  -4   0   2     3779.78     3828.87     25.17 o 
  -3   0   2     3264.08     3292.43     32.69 o 
  -2   0   2      583.97      438.16      6.70 o 
  -1   0   2     1636.64     1196.41     11.05 o 
   0   0   2     2041.33     1116.68     10.58 o 
   1   0   2     1169.43      874.79      8.82 o 
   2   0   2       48.60       69.00      2.76 o 
   3   0   2     5007.84     5080.08     21.15 o 
   4   0   2      296.33      298.06      7.28 o 
   5   0   2       23.60       17.89      1.80 o 
   6   0   2       69.62       80.50      3.43 o 
   7   0   2      112.23       97.72      8.23 o 
   8   0   2      179.51      195.33     11.52 o 
   9   0   2       18.39       18.46      5.53 o 
  -9   1   2       17.18       20.81      5.17 o 
  -8   1   2       92.02      114.42      8.23 o 
  -7   1   2      218.67      273.94      6.73 o 
  -6   1   2       74.36       75.52      3.88 o 
  -5   1   2      256.28      297.68      5.54 o 
  -4   1   2       80.90       99.97      6.29 o 
  -3   1   2     1000.84      978.41     14.05 o 
  -2   1   2      544.13      384.06      6.59 o 
  -1   1   2      554.75      321.86      5.06 o 
   0   1   2     3960.05     5230.03     37.51 o 
   1   1   2      135.47      311.78      3.75 o 
   2   1   2        8.38        5.28      0.96 o 
   3   1   2     1463.06     1847.53     16.46 o 
   4   1   2        5.52        5.88      1.63 o 
   5   1   2     3442.53     3632.55    106.42 o 
   6   1   2      531.38      638.07     15.99 o 
   7   1   2        2.00        2.59      3.41 o 
   8   1   2       37.83       43.98      7.06 o 
   9   1   2       34.28       29.52      6.59 o 
  -9   2   2        0.24       -0.71      3.41 o 
  -8   2   2        1.44       -3.29      3.29 o 
  -7   2   2      299.26      289.75     10.23 o 
  -6   2   2      253.61      226.75      5.59 o 
  -5   2   2        2.88        3.42      1.38 o 
  -4   2   2      557.99      482.91     10.05 o 
  -3   2   2       80.16       59.38      5.47 o 
  -2   2   2        9.49       11.79      2.94 o 
  -1   2   2     5941.02     7020.26     32.01 o 
   0   2   2       54.97      155.96      2.68 o 
   1   2   2       11.93        3.58      0.87 o 
   2   2   2     3394.15     3280.18     61.09 o 
   3   2   2      859.42      676.24     14.17 o 
   4   2   2      469.57      461.18      6.57 o 
   5   2   2      442.00      453.80     12.94 o 
   6   2   2      186.74      168.98      9.17 o 
   7   2   2      366.39      338.20     12.82 o 
   8   2   2       70.82       69.50      8.23 o 
   9   2   2       30.31       28.58      6.59 o 
 -10   3   2       14.08       21.81      4.16 o 
  -9   3   2        0.92        1.41      3.41 o 
  -8   3   2       29.76       34.57      5.29 o 
  -7   3   2       12.00        2.12      3.18 o 
  -6   3   2      154.90      120.18      7.06 o 
  -5   3   2      388.62      428.52      6.88 o 
  -4   3   2      667.93      588.49     73.09 o 
  -3   3   2       63.82       89.83      4.88 o 
  -2   3   2     9454.07     9867.24     43.90 o 
  -1   3   2      429.21      334.79      4.52 o 
   0   3   2     1205.45     1052.77     26.69 o 
   1   3   2      682.91      794.27     11.94 o 
   2   3   2      335.78      419.05      6.94 o 
   3   3   2      111.76       81.88      8.17 o 
   4   3   2      362.23      445.45     11.88 o 
   5   3   2      937.33      967.34     18.93 o 
   6   3   2      209.07      223.31     10.47 o 
   7   3   2        8.36       15.17      4.94 o 
   8   3   2        0.25       -3.88      3.88 o 
 -10   4   2        4.11        0.92      2.59 o 
  -9   4   2       34.33       29.16      5.41 o 
  -8   4   2       25.72       27.05      5.06 o 
  -7   4   2       68.87       51.86      6.11 o 
  -6   4   2       45.01       38.69      4.82 o 
  -5   4   2      106.46      118.77      6.59 o 
  -4   4   2      515.91      633.85     32.75 o 
  -3   4   2      241.18      248.27      5.07 o 
  -2   4   2      355.62      336.36      5.40 o 
  -1   4   2     3936.20     3861.73    123.47 o 
   0   4   2       25.03       32.35      2.03 o 
   1   4   2      549.92      589.89      5.54 o 
   2   4   2     7016.71     7103.79     52.33 o 
   3   4   2     1281.61     1111.39     17.29 o 
   4   4   2       87.62       80.32      6.47 o 
   5   4   2      715.23      655.83     15.52 o 
   6   4   2      138.26      134.53      8.58 o 
   7   4   2      437.40      434.63     14.93 o 
   8   4   2       21.54       23.17      5.64 o 
 -10   5   2       20.91       36.34      5.03 o 
  -9   5   2        1.43       -0.71      3.76 o 
  -8   5   2       51.56       71.38      7.29 o 
  -7   5   2       46.49       58.21      6.59 o 
  -6   5   2        1.79        1.76      2.70 o 
  -5   5   2      639.43      649.24     13.99 o 
  -4   5   2       10.51        4.40      1.62 o 
  -3   5   2       43.68       38.16      2.94 o 
  -2   5   2     4656.72     5245.61     87.31 o 
  -1   5   2      414.47      467.18      6.21 o 
   0   5   2    10601.66    11480.51     51.18 o 
   1   5   2     1176.49     1107.21     11.05 o 
   2   5   2      545.24      707.69     13.64 o 
   3   5   2     2022.71     2032.28     25.40 o 
   4   5   2      560.74      589.15     14.46 o 
   5   5   2      284.34      238.25     10.11 o 
   6   5   2        2.40        0.12      3.29 o 
   7   5   2       37.73       42.22      6.70 o 
   8   5   2        0.15       -3.41      3.76 o 
  -9   6   2        5.31        0.82      4.12 o 
  -8   6   2       69.75       63.27      7.17 o 
  -7   6   2      116.13      128.77      8.35 o 
  -6   6   2       18.72       20.58      4.59 o 
  -5   6   2      154.27      179.68      7.88 o 
  -4   6   2      349.33      346.52      9.58 o 
  -3   6   2     1287.44     1242.40     12.51 o 
  -2   6   2      848.02      956.85     10.31 o 
  -1   6   2      372.82      389.19      8.64 o 
   0   6   2      628.01      570.98      6.90 o 
   1   6   2      273.18      283.87      9.05 o 
   2   6   2      770.89      864.09     15.88 o 
   3   6   2     1375.25     1444.65     22.23 o 
   4   6   2      312.01      367.37     11.88 o 
   5   6   2      101.23      100.54      7.76 o 
   6   6   2       62.27       70.56      7.53 o 
   7   6   2      169.26      190.39     11.05 o 
  -9   7   2        0.28       -3.53      3.53 o 
  -8   7   2       48.80       52.09      6.59 o 
  -7   7   2       20.54       18.34      4.70 o 
  -6   7   2       20.07       17.29      4.35 o 
  -5   7   2      406.23      433.77      8.65 o 
  -4   7   2       89.52       84.00      4.40 o 
  -3   7   2      174.45      175.20      5.36 o 
  -2   7   2     1506.95     1667.64     14.78 o 
  -1   7   2      427.95      539.63     39.04 o 
   0   7   2      961.43     1013.57     12.88 o 
   1   7   2      873.24      821.99     15.88 o 
   2   7   2      350.32      396.77     11.41 o 
   3   7   2        2.06        3.06      3.41 o 
   4   7   2      108.75      100.54      7.76 o 
   5   7   2      324.50      278.82     11.64 o 
   6   7   2       43.28       58.44      7.53 o 
   7   7   2       11.56        7.17      5.06 o 
  -9   8   2        3.24       -1.76      4.47 o 
  -8   8   2       41.08       47.74      6.70 o 
  -7   8   2       70.32       70.79      7.17 o 
  -6   8   2        0.04        0.12      3.41 o 
  -5   8   2       25.11       24.29      3.12 o 
  -4   8   2       27.66       36.44      5.17 o 
  -3   8   2      745.32      833.18     28.69 o 
  -2   8   2      217.24      218.48      5.76 o 
  -1   8   2       52.68       50.17      3.56 o 
   0   8   2     2094.36     2034.04     26.46 o 
   1   8   2      671.23      664.41     15.29 o 
   2   8   2      500.07      525.18     14.11 o 
   3   8   2      257.73      266.47     10.82 o 
   4   8   2       13.06        6.59      3.76 o 
   5   8   2       74.41       85.96      7.88 o 
   6   8   2       67.43       66.79      7.64 o 
   7   8   2       36.10       33.28      6.94 o 
  -8   9   2        0.04       -2.59      4.35 o 
  -7   9   2       31.15       39.75      6.00 o 
  -6   9   2      243.47      242.72     15.17 o 
  -5   9   2      104.29      119.47      5.57 o 
  -4   9   2       95.78       90.06      4.94 o 
  -3   9   2      516.75      498.40      9.27 o 
  -2   9   2      777.05      807.95     14.88 o 
  -1   9   2      101.94       79.02      7.06 o 
   0   9   2       38.85       14.82      4.00 o 
   1   9   2       22.37       21.76      4.35 o 
   2   9   2       35.96       31.28      5.06 o 
   3   9   2      367.45      382.65     13.17 o 
   4   9   2       75.97       99.01      8.00 o 
   5   9   2      208.79      203.67     11.17 o 
   6   9   2       26.77       24.69      5.88 o 
  -8  10   2       19.38       20.34      5.53 o 
  -7  10   2        0.73       -0.59      3.76 o 
  -6  10   2        5.27        8.97      3.20 o 
  -5  10   2      126.30      115.22      9.94 o 
  -4  10   2        0.96        0.34      2.07 o 
  -3  10   2      138.08      141.09      5.88 o 
  -2  10   2      100.07       86.08      7.17 o 
  -1  10   2       90.44       99.60      7.53 o 
   0  10   2      313.45      400.76     13.17 o 
   1  10   2      284.21      352.08     12.82 o 
   2  10   2      784.88      706.39     18.11 o 
   3  10   2      205.39      165.93      9.88 o 
   4  10   2       46.09       45.51      6.59 o 
   5  10   2      141.87      141.47     10.11 o 
  -7  11   2       13.44        9.00      2.83 o 
  -6  11   2       58.03       64.18      5.28 o 
  -5  11   2       12.80       13.70      4.35 o 
  -4  11   2        6.40        4.76      2.74 o 
  -3  11   2      305.67      337.73     13.05 o 
  -1  11   2      167.49      182.62      9.88 o 
   0  11   2       26.72       25.64      5.53 o 
   1  11   2       19.35       26.17      3.50 o 
   2  11   2       64.75       65.86      5.29 o 
   3  11   2      130.13      138.16      6.61 o 
   4  11   2       81.26       83.31      6.35 o 
  -7  12   2       18.19       15.96      3.56 o 
  -6  12   2        5.25        4.98      2.62 o 
  -5  12   2      130.46      141.55      5.38 o 
  -4  12   2        8.95       13.77      2.56 o 
  -3  12   2        6.30       15.17      5.17 o 
  -2  12   2        0.10        6.00      4.12 o 
  -1  12   2       17.96       10.82      4.35 o 
   1  12   2       57.19       48.45      6.94 o 
   2  12   2      172.76      165.21      6.98 o 
   3  12   2      128.34      134.16      6.76 o 
   4  12   2        0.83        3.30      3.13 o 
  -6  13   2       14.09       17.53      3.16 o 
  -5  13   2        1.88        1.89      2.44 o 
  -4  13   2        1.55        4.23      4.47 o 
  -3  13   2        1.65       -3.41      3.53 o 
  -2  13   2       34.44       29.28      6.11 o 
  -1  13   2       98.73      103.60      8.82 o 
   0  13   2      114.82       92.66      8.58 o 
   1  13   2        1.83       -1.53      4.59 o 
   2  13   2      105.67      111.48      9.53 o 
  -4  14   2        2.26        6.59      4.59 o 
  -3  14   2        2.16        0.00      3.88 o 
  -2  14   2        5.10        3.06      4.00 o 
  -1  14   2        7.25        3.06      4.82 o 
   0  14   2       94.28       69.85      8.11 o 
   1  14   2       43.26       44.80      7.76 o 
  -2 -15   3       23.78       27.87      5.76 o 
  -1 -15   3       80.40       85.96      8.58 o 
   0 -15   3        2.03        1.53      4.00 o 
   1 -15   3       31.95       25.28      5.88 o 
   2 -15   3       48.89       50.33      7.29 o 
   3 -15   3       48.90       61.74      8.11 o 
   4 -15   3       37.65       35.87      6.35 o 
  -3 -14   3      100.73      120.70      6.46 o 
  -2 -14   3       12.03       17.17      5.17 o 
  -1 -14   3       10.38       10.58      4.59 o 
   0 -14   3      126.80      157.22      9.88 o 
   1 -14   3      109.06      116.77      8.94 o 
   2 -14   3       23.43       18.46      5.17 o 
   3 -14   3       13.42       16.70      4.94 o 
   4 -14   3       26.51       24.25      6.53 o 
   5 -14   3       35.98       46.94      5.07 o 
  -4 -13   3       26.76       20.58      5.53 o 
  -3 -13   3      130.61      126.19      6.44 o 
  -2 -13   3       53.67       56.88      4.77 o 
  -1 -13   3       91.58       74.91      7.41 o 
   0 -13   3       13.77        6.94      4.00 o 
   1 -13   3       73.07       65.74      7.17 o 
   2 -13   3       33.84       28.46      5.29 o 
   3 -13   3        7.74        6.97      2.81 o 
   4 -13   3      191.43      195.31      7.27 o 
   5 -13   3        4.96        1.71      4.59 o 
   6 -13   3       24.11       11.41      4.70 o 
  -5 -12   3       72.87       73.26      7.88 o 
  -4 -12   3      141.43      156.94      8.17 o 
  -3 -12   3       23.90       27.79      3.69 o 
  -2 -12   3        0.24        1.71      2.45 o 
  -1 -12   3       57.64       55.86      4.17 o 
   0 -12   3       25.85       36.34      5.64 o 
   1 -12   3       24.01       20.11      4.47 o 
   2 -12   3      243.87      248.83      9.76 o 
   3 -12   3      111.31      100.58      5.47 o 
   4 -12   3        0.34       -0.75      2.31 o 
   5 -12   3      153.53      162.63      9.17 o 
   6 -12   3       82.72       79.26      7.88 o 
   7 -12   3       17.64       14.82      5.29 o 
  -6 -11   3       75.26       88.31      8.94 o 
  -5 -11   3       65.16       60.56      7.29 o 
  -4 -11   3        0.17       -2.37      2.37 o 
  -3 -11   3      131.68      106.28      5.44 o 
  -2 -11   3      124.14      140.42      7.00 o 
  -1 -11   3       80.03       98.78      4.77 o 
   0 -11   3       86.14       93.71      4.41 o 
   1 -11   3      125.70      134.46      5.22 o 
   2 -11   3      250.97      269.31      7.03 o 
   3 -11   3       39.25       33.56      3.53 o 
   4 -11   3       62.44       61.46      5.29 o 
   5 -11   3       23.65        3.65      3.65 o 
   6 -11   3        6.96       -0.24      4.12 o 
   7 -11   3       24.29       26.46      6.11 o 
   8 -11   3        6.26       -0.71      4.00 o 
  -7 -10   3        0.03        1.18      4.94 o 
  -6 -10   3      128.15      120.89      9.53 o 
  -5 -10   3        8.42        4.23      4.12 o 
  -4 -10   3      278.71      283.78      7.93 o 
  -3 -10   3       52.57       44.89      8.47 o 
  -2 -10   3       31.73       45.91      3.80 o 
  -1 -10   3       43.02       35.54      4.94 o 
   0 -10   3       71.85       74.35      3.04 o 
   1 -10   3      229.68      238.68      4.58 o 
   2 -10   3       25.09       25.39      2.99 o 
   3 -10   3      130.34      144.77      5.52 o 
   4 -10   3      750.22      758.32     11.97 o 
   5 -10   3      242.43      231.95      7.23 o 
   6 -10   3        8.06        9.95      2.98 o 
   7 -10   3        5.19       -1.31      3.59 o 
   8 -10   3       16.21        2.35      4.47 o 
  -7  -9   3       34.57       27.52      6.00 o 
  -6  -9   3       61.80       52.56      7.17 o 
  -5  -9   3       71.10       61.74      6.94 o 
  -4  -9   3       35.77       43.27      3.78 o 
  -3  -9   3      260.82      285.98      7.27 o 
  -2  -9   3      338.45      463.02      8.36 o 
  -1  -9   3      660.62      655.13      6.90 o 
   0  -9   3       29.49       27.65      2.02 o 
   1  -9   3       33.62       31.64      2.35 o 
   2  -9   3     1198.97     1311.80     13.68 o 
   3  -9   3      426.24      464.15     11.88 o 
   4  -9   3      262.98      221.20      5.40 o 
   5  -9   3        3.75        2.39      2.37 o 
   6  -9   3      253.71      243.70      7.52 o 
   7  -9   3       87.36       92.98     10.00 o 
   8  -9   3        2.77        4.94      4.35 o 
  -8  -8   3        6.34        3.76      5.06 o 
  -7  -8   3        5.40        4.70      4.94 o 
  -6  -8   3       12.06       11.05      4.23 o 
  -5  -8   3      164.05      166.51      8.35 o 
  -4  -8   3      274.73      261.96      7.15 o 
  -3  -8   3     1243.43     1170.32     13.13 o 
  -2  -8   3       78.73       37.13      3.11 o 
  -1  -8   3      887.36      766.36     15.02 o 
   0  -8   3     1199.49     1345.09     16.20 o 
   1  -8   3     1471.62     1558.08     13.21 o 
   2  -8   3      282.92      278.01      6.18 o 
   3  -8   3      411.60      356.38      7.36 o 
   4  -8   3     1149.25     1125.02     13.43 o 
   5  -8   3       11.73       13.24      2.93 o 
   6  -8   3      179.71      136.55      7.47 o 
   7  -8   3        4.12        3.76      2.76 o 
   8  -8   3       50.90       40.66      4.60 o 
   9  -8   3       13.94       20.11      5.64 o 
  -8  -7   3       24.81       22.70      5.76 o 
  -7  -7   3       98.71       97.96      8.47 o 
  -6  -7   3      244.38      279.76     12.11 o 
  -5  -7   3       43.44       32.37      8.29 o 
  -4  -7   3     1166.73     1218.26     13.53 o 
  -3  -7   3      975.93     1089.60     11.86 o 
  -2  -7   3      272.13      275.04      5.82 o 
  -1  -7   3       32.56        9.41      1.32 o 
   0  -7   3      241.05      230.02      3.76 o 
   1  -7   3       25.77       24.19      1.78 o 
   2  -7   3      253.61      185.42      4.98 o 
   3  -7   3       89.17      120.01      3.69 o 
   4  -7   3      579.03      527.72      8.98 o 
   5  -7   3       15.07       14.86      2.78 o 
   6  -7   3        3.34       12.98      2.82 o 
   7  -7   3      262.38      241.96      7.65 o 
   8  -7   3      124.40      121.46      6.19 o 
   9  -7   3       18.17       14.70      5.53 o 
  -8  -6   3        0.20       -1.76      3.65 o 
  -7  -6   3        5.71        4.82      4.23 o 
  -6  -6   3      235.08      241.78     10.58 o 
  -5  -6   3      484.52      455.51      8.62 o 
  -4  -6   3      458.31      460.25      7.95 o 
  -3  -6   3       58.20       71.27      2.33 o 
  -2  -6   3       23.74       30.00      2.53 o 
  -1  -6   3     2588.95     2822.62     14.01 o 
   0  -6   3      763.70      585.06      5.55 o 
   1  -6   3      871.10      746.31      6.34 o 
   2  -6   3       28.13       60.97      3.16 o 
   3  -6   3        6.49        9.54      3.82 o 
   4  -6   3      549.44      544.20      8.73 o 
   5  -6   3      109.70      104.61      4.95 o 
   6  -6   3      188.55      174.51      6.19 o 
   7  -6   3        0.05        0.21      2.46 o 
   8  -6   3        3.74       -1.24      2.53 o 
   9  -6   3       63.08       62.56      7.88 o 
  -9  -5   3        4.18        5.06      4.35 o 
  -8  -5   3      407.58      424.87     15.40 o 
  -7  -5   3      199.02      234.48     11.05 o 
  -6  -5   3      235.92      200.62      9.53 o 
  -5  -5   3       38.71       42.86      3.66 o 
  -4  -5   3      367.07      405.14      4.96 o 
  -3  -5   3     3634.73     3410.07     39.90 o 
  -2  -5   3     2084.14     2149.68     11.38 o 
  -1  -5   3       75.76       83.21      2.62 o 
   0  -5   3     1125.31     1274.86     10.69 o 
   1  -5   3        8.99        7.99      1.52 o 
   2  -5   3      978.65     1159.87     18.34 o 
   3  -5   3      876.25      815.98      9.40 o 
   4  -5   3       43.64       58.23      3.74 o 
   5  -5   3        3.53        1.81      2.07 o 
   6  -5   3       41.26       46.25      3.91 o 
   7  -5   3       99.32      103.43      5.82 o 
   8  -5   3        6.20        8.98      3.03 o 
   9  -5   3        8.57        8.35      4.59 o 
  -9  -4   3      121.37      144.99     10.23 o 
  -8  -4   3       84.26       52.92      7.06 o 
  -7  -4   3      219.94      216.61     10.11 o 
  -6  -4   3      714.12      711.14     15.52 o 
  -5  -4   3       55.08       54.99      2.66 o 
  -4  -4   3       62.20       47.04      3.27 o 
  -3  -4   3      712.87      804.78      6.28 o 
  -2  -4   3       51.05       79.92      2.15 o 
  -1  -4   3       42.11       51.46      1.85 o 
   0  -4   3      181.27      301.07      4.47 o 
   1  -4   3      795.91     1302.28     60.68 o 
   2  -4   3      115.28      202.15      6.00 o 
   3  -4   3      547.85      530.46     15.23 o 
   4  -4   3     1320.16     1075.46     26.05 o 
   5  -4   3      291.97      293.86      6.69 o 
   6  -4   3       41.56       44.92      3.87 o 
   7  -4   3       37.64       33.35      3.70 o 
   8  -4   3        5.33        2.00      3.88 o 
   9  -4   3        9.23        9.41      4.47 o 
  -9  -3   3      111.97      113.71      9.17 o 
  -8  -3   3       62.80       72.09      7.41 o 
  -7  -3   3        2.94        3.88      3.29 o 
  -6  -3   3       63.55       38.39      3.15 o 
  -5  -3   3      207.57      197.96      8.52 o 
  -4  -3   3     1078.37     1118.69      8.26 o 
  -3  -3   3      361.61      280.16      4.70 o 
  -2  -3   3      447.35      516.21      5.66 o 
  -1  -3   3     1153.51     1335.36      9.52 o 
   0  -3   3      166.13       68.04      2.29 o 
   1  -3   3       16.30       32.93      2.94 o 
   2  -3   3     4556.67     3620.98     28.58 o 
   3  -3   3     2454.93     2669.05     24.93 o 
   4  -3   3      827.63      858.05      9.77 o 
   5  -3   3        0.99        1.50      1.79 o 
   6  -3   3     1566.27     1486.69     15.30 o 
   7  -3   3       47.34       53.81      4.24 o 
   8  -3   3       87.17       78.44      7.06 o 
   9  -3   3       26.73       17.40      5.88 o 
  -9  -2   3        0.78        4.82      4.12 o 
  -8  -2   3       39.19       53.27      6.47 o 
  -7  -2   3        0.74        1.85      1.86 o 
  -6  -2   3      449.79      503.99      6.72 o 
  -5  -2   3       22.03       19.69      1.74 o 
  -4  -2   3       97.77       58.18      2.54 o 
  -3  -2   3        2.76        2.01      0.81 o 
  -2  -2   3      478.50      337.97      4.47 o 
  -1  -2   3    20497.38    20793.70    227.19 o 
   0  -2   3     4563.10     3735.40     27.05 o 
   1  -2   3     1157.22     1686.08     15.64 o 
   2  -2   3     2468.49     3086.63     25.17 o 
   3  -2   3      177.24      124.18      5.29 o 
   4  -2   3      123.73       81.73      3.53 o 
   5  -2   3        4.47        1.65      2.29 o 
   6  -2   3     1129.47     1074.75     12.51 o 
   7  -2   3        3.71        5.53      3.53 o 
   8  -2   3        3.38        0.47      3.88 o 
   9  -2   3       42.19       30.57      7.17 o 
  -9  -1   3       64.05       66.56      7.17 o 
  -8  -1   3      136.82      109.14      6.94 o 
  -7  -1   3        0.54        1.05      1.99 o 
  -6  -1   3       32.77       48.64      2.79 o 
  -5  -1   3      532.22      462.45      9.30 o 
  -4  -1   3     1215.06     1416.35     27.56 o 
  -3  -1   3     1694.16     1924.21     51.57 o 
  -2  -1   3      690.23      826.72      6.86 o 
  -1  -1   3      114.67      281.40      5.29 o 
   0  -1   3      239.32      102.43      3.53 o 
   1  -1   3      285.17      463.09      7.06 o 
   2  -1   3       73.73       94.55      4.35 o 
   3  -1   3     1592.16     1626.93     16.82 o 
   4  -1   3       31.57       32.22      3.65 o 
   5  -1   3      184.28      174.98      6.94 o 
   6  -1   3       41.66       31.96      3.47 o 
   7  -1   3      587.47      571.77     31.22 o 
   8  -1   3      250.10      288.46     13.29 o 
   9  -1   3       18.39       22.58      6.35 o 
  -9   0   3        4.48        1.88      3.65 o 
  -8   0   3      266.53      285.30      7.57 o 
  -7   0   3       37.79       39.33      3.45 o 
  -6   0   3      167.13      206.24      5.61 o 
  -5   0   3       12.30        9.74      1.74 o 
  -4   0   3     1138.78     1077.90     12.94 o 
  -3   0   3      646.63      681.76      9.05 o 
  -2   0   3      765.85      834.84     16.05 o 
  -1   0   3    10472.05    11717.16     72.67 o 
   0   0   3     1540.08     2150.93     17.76 o 
   1   0   3      277.87      184.13      3.35 o 
   2   0   3      201.52      141.01      3.33 o 
   3   0   3      240.92      297.39      5.26 o 
   4   0   3     1220.60     1179.31     11.41 o 
   5   0   3      132.65      179.99      5.28 o 
   6   0   3        1.79        1.75      1.97 o 
   7   0   3       31.14       38.45      6.23 o 
   8   0   3       40.23       53.98      7.53 o 
   9   0   3       21.25       24.93      6.94 o 
  -9   1   3       23.69       33.75      5.64 o 
  -8   1   3     1042.97     1038.25     19.99 o 
  -7   1   3        5.89       15.21      2.61 o 
  -6   1   3       10.70        6.02      1.94 o 
  -5   1   3      170.94      110.98      3.81 o 
  -4   1   3     2164.13     2258.27     19.40 o 
  -3   1   3        3.31        3.89      1.04 o 
  -2   1   3        7.39        3.29      1.18 o 
  -1   1   3     5889.34     5770.03     38.57 o 
   0   1   3     1018.77     1483.96     21.23 o 
   1   1   3      249.19      158.32     14.35 o 
   2   1   3        3.02        7.32      1.30 o 
   3   1   3     3905.79     4244.00     23.82 o 
   4   1   3       42.56       32.63      2.94 o 
   5   1   3        3.58        1.58      1.86 o 
   6   1   3      463.07      421.58     13.05 o 
   7   1   3      116.08      131.59      9.53 o 
   8   1   3       22.98       28.58      6.11 o 
   9   1   3        5.50       -0.59      4.35 o 
 -10   2   3       12.17       10.35      5.06 o 
  -9   2   3       11.23       14.82      4.59 o 
  -8   2   3       22.16       14.46      4.47 o 
  -7   2   3        6.04        4.94      3.53 o 
  -6   2   3      179.67      159.47      4.80 o 
  -5   2   3      185.45      194.99      4.58 o 
  -4   2   3     1499.57     1624.59     23.87 o 
  -3   2   3     2871.81     3088.93     17.95 o 
  -2   2   3      460.98      596.18      6.13 o 
  -1   2   3       34.58       69.15      7.47 o 
   0   2   3      786.13      645.42      5.99 o 
   1   2   3      821.94      634.29     11.88 o 
   2   2   3       59.62       39.20      2.35 o 
   3   2   3       26.12       21.06      2.35 o 
   4   2   3     3991.50     4042.12     39.75 o 
   5   2   3      322.31      347.49     11.52 o 
   6   2   3      160.04      144.29      8.94 o 
   7   2   3      109.15      105.84      8.58 o 
   8   2   3      180.32      210.49     12.11 o 
 -10   3   3       13.64        7.41      4.35 o 
  -9   3   3        2.66        6.59      4.00 o 
  -8   3   3       48.03       42.80      6.00 o 
  -7   3   3       23.37       44.33      5.64 o 
  -6   3   3       27.29       35.28      4.70 o 
  -5   3   3       69.80       76.40      3.26 o 
  -4   3   3       44.43       68.12      2.26 o 
  -3   3   3       22.87       18.07      4.00 o 
  -2   3   3     4879.51     5129.17     59.74 o 
  -1   3   3     1289.33     1532.65     43.45 o 
   0   3   3     3326.26     3617.49     35.34 o 
   1   3   3     5538.55     5657.69     28.57 o 
   2   3   3     2203.29     2042.57     13.65 o 
   3   3   3       39.20       59.56      2.83 o 
   4   3   3      604.88      482.73     13.05 o 
   5   3   3      157.89      165.10      9.17 o 
   6   3   3      404.39      413.82     14.11 o 
   7   3   3      104.55      101.84      8.94 o 
   8   3   3       22.77       20.23      6.35 o 
 -10   4   3        0.78       -4.00      4.00 o 
  -9   4   3        3.51        1.53      4.00 o 
  -8   4   3       22.19       21.64      5.29 o 
  -7   4   3       27.22       23.87      4.59 o 
  -6   4   3      781.28      772.01     15.99 o 
  -5   4   3       51.78       56.56      5.53 o 
  -4   4   3       29.93       37.14      2.99 o 
  -3   4   3     2651.60     2894.34     45.51 o 
  -2   4   3       71.18       49.88      2.82 o 
  -1   4   3      362.78      381.33      5.56 o 
   0   4   3     2569.48     2697.88     16.23 o 
   1   4   3      579.74      634.40     16.58 o 
   2   4   3     1320.48     1456.88     23.11 o 
   3   4   3     1271.35     1372.57     20.34 o 
   4   4   3      261.63      212.96      9.29 o 
   5   4   3      216.41      220.26     10.00 o 
   6   4   3       14.09       18.70      4.82 o 
   7   4   3        0.83       -1.18      3.76 o 
   8   4   3       55.88       58.68      8.00 o 
 -10   5   3       59.04       61.38      7.64 o 
  -9   5   3       56.06       61.97      7.53 o 
  -8   5   3       75.87       58.09      7.06 o 
  -7   5   3        3.73       -0.94      2.94 o 
  -6   5   3      328.83      398.18     12.35 o 
  -5   5   3        7.93        9.01      2.16 o 
  -4   5   3      535.81      526.26     10.64 o 
  -3   5   3      147.61      142.84      4.49 o 
  -2   5   3      430.19      403.13     11.99 o 
  -1   5   3      597.88      569.05      8.17 o 
   0   5   3      738.20      743.81     78.55 o 
   1   5   3     1804.69     1825.15     12.44 o 
   2   5   3      348.59      443.33     11.41 o 
   3   5   3      748.63      765.54     15.99 o 
   4   5   3       72.55       76.79      6.82 o 
   5   5   3      559.02      533.41     14.93 o 
   6   5   3      152.58      152.52      9.53 o 
   7   5   3       24.80       29.28      6.23 o 
   8   5   3        0.11        2.12      4.35 o 
  -9   6   3        0.42       -1.29      3.88 o 
  -8   6   3       56.32       53.15      6.59 o 
  -7   6   3       44.59       41.98      6.00 o 
  -6   6   3      581.61      604.20     15.17 o 
  -5   6   3       89.79       92.55      5.59 o 
  -4   6   3        3.52        3.01      1.74 o 
  -3   6   3      917.80     1015.13     11.43 o 
  -2   6   3     1806.01     1898.12     15.26 o 
  -1   6   3      179.27      163.43      4.38 o 
   0   6   3      333.93      272.40      5.05 o 
   1   6   3     2200.24     2388.94     27.05 o 
   2   6   3     1005.48      893.13     17.05 o 
   3   6   3     1011.94      881.26     17.76 o 
   4   6   3       21.19       17.76      4.35 o 
   5   6   3        4.24        4.94      3.53 o 
   6   6   3       63.69       58.21      7.29 o 
   7   6   3        3.16        9.88      4.82 o 
  -9   7   3       24.35       21.87      5.17 o 
  -8   7   3       52.43       44.10      6.35 o 
  -7   7   3       35.95       43.75      5.88 o 
  -6   7   3      229.52      218.96      9.76 o 
  -5   7   3      177.82      180.96     11.41 o 
  -4   7   3     1400.54     1506.69     32.75 o 
  -3   7   3        2.31       -0.24      1.66 o 
  -2   7   3      129.24      132.75      4.55 o 
  -1   7   3     2281.82     2190.44     28.87 o 
   0   7   3      179.67      206.38      8.70 o 
   1   7   3      389.19      380.42     11.64 o 
   2   7   3        4.40        3.88      3.29 o 
   3   7   3      426.80      409.70     13.05 o 
   4   7   3      171.25      177.92      9.64 o 
   5   7   3      187.00      201.32     10.58 o 
   6   7   3      154.16      154.87     10.35 o 
   7   7   3       23.58       27.63      6.47 o 
  -9   8   3        0.14       -2.00      4.12 o 
  -8   8   3       37.94       42.33      6.70 o 
  -7   8   3       13.11       18.23      5.06 o 
  -6   8   3       38.71       45.37      4.16 o 
  -5   8   3        0.23        1.33      2.04 o 
  -4   8   3      557.64      613.46     10.22 o 
  -3   8   3      114.49       92.82      4.70 o 
  -2   8   3      319.96      311.24     11.41 o 
  -1   8   3      106.86       65.65      3.93 o 
   0   8   3      275.45      193.33      9.05 o 
   1   8   3      423.97      383.48     11.99 o 
   2   8   3      874.85      820.69     17.87 o 
   3   8   3       30.70       37.04      5.64 o 
   4   8   3      118.83      109.13      8.35 o 
   5   8   3       37.44       31.63      6.00 o 
   6   8   3       41.80       50.57      7.53 o 
  -8   9   3        3.92        7.17      4.59 o 
  -7   9   3       11.48       23.28      5.53 o 
  -6   9   3      137.31      135.74     13.17 o 
  -5   9   3       88.36       98.33      5.19 o 
  -4   9   3       98.64       85.86      6.53 o 
  -3   9   3       38.46       47.81      8.35 o 
  -2   9   3      110.71       87.02      4.44 o 
  -1   9   3      399.30      494.49     13.99 o 
   0   9   3       64.53       82.20      7.06 o 
   1   9   3      214.86      203.20     10.11 o 
   2   9   3        9.25        8.94      4.35 o 
   3   9   3      302.76      319.62     12.58 o 
   4   9   3       37.13       39.04      6.23 o 
   5   9   3       38.78       37.63      6.59 o 
   6   9   3       94.15      100.78      9.05 o 
  -8  10   3       11.40       13.05      5.29 o 
  -7  10   3       10.75       13.52      4.47 o 
  -6  10   3       32.67       32.08      4.03 o 
  -5  10   3        3.26       -0.06      2.41 o 
  -4  10   3      281.56      327.60      8.45 o 
  -3  10   3      173.12      163.78      6.28 o 
  -2  10   3      135.44      154.28      9.05 o 
  -1  10   3      168.66      155.70      9.41 o 
   0  10   3        6.90       -0.94      3.18 o 
   1  10   3       22.34       17.64      5.06 o 
   2  10   3       51.97       67.38      7.41 o 
   3  10   3      305.42      344.44     13.64 o 
   4  10   3      100.99       94.78      8.35 o 
   5  10   3       47.48       49.98      7.76 o 
  -7  11   3        0.09       -0.99      2.95 o 
  -6  11   3       62.64       73.99      8.23 o 
  -5  11   3       31.86       32.36      3.94 o 
  -4  11   3      127.68      130.53     16.11 o 
  -3  11   3        0.72       -3.18      3.18 o 
  -2  11   3       45.52       41.75      6.00 o 
  -1  11   3      251.06      246.71     11.41 o 
   0  11   3       93.70       96.31      8.23 o 
   1  11   3      215.30      153.11      9.88 o 
   2  11   3       62.44       65.97      7.64 o 
   3  11   3        7.00       10.70      5.06 o 
   4  11   3       84.86       79.49      8.58 o 
  -7  12   3        8.72       15.19      4.23 o 
  -6  12   3       61.61       68.95      7.53 o 
  -5  12   3        7.84       13.89      5.06 o 
  -4  12   3       24.52       18.93      5.64 o 
  -3  12   3      136.30      129.94      9.29 o 
  -2  12   3      173.71      207.79     10.94 o 
  -1  12   3       24.37       19.87      4.94 o 
   0  12   3       85.24       78.32      8.11 o 
   1  12   3       41.99       52.68      7.29 o 
   2  12   3       71.07       81.49      8.70 o 
   3  12   3       71.75       67.94      5.68 o 
  -6  13   3       12.98        8.82      4.59 o 
  -5  13   3       14.92       15.13      2.94 o 
  -4  13   3        3.20        4.82      4.23 o 
  -3  13   3        1.84       -0.47      3.88 o 
  -2  13   3       13.61       11.17      4.59 o 
  -1  13   3       12.28        5.76      4.12 o 
   0  13   3      170.03      189.92     11.88 o 
   1  13   3       36.57       37.04      6.82 o 
   2  13   3        5.09       -0.35      4.12 o 
  -4  14   3        0.45        0.82      4.23 o 
  -3  14   3       23.64       21.64      6.47 o 
  -2  14   3       54.22       49.39      7.41 o 
  -1  14   3        7.26        3.53      4.94 o 
   0  14   3        0.53        0.82      4.12 o 
   1 -16   4       14.82       18.82      5.53 o 
  -2 -15   4        2.23       -3.76      3.76 o 
  -1 -15   4       94.39      101.95      8.94 o 
   0 -15   4       59.03       48.92      6.82 o 
   1 -15   4        4.29        1.53      4.12 o 
   2 -15   4        0.06        3.41      4.23 o 
   3 -15   4       27.31       14.23      4.94 o 
   4 -15   4        0.75       -2.18      2.85 o 
  -3 -14   4       44.20       42.22      6.23 o 
  -2 -14   4      158.22      167.46     10.23 o 
  -1 -14   4       89.82       88.31      7.88 o 
   0 -14   4        1.28        3.65      3.76 o 
   1 -14   4      154.28      172.98     10.23 o 
   2 -14   4        0.61        3.29      3.88 o 
   3 -14   4       43.73       54.77      4.79 o 
   4 -14   4        6.26        2.84      2.99 o 
   5 -14   4        0.02        0.00      4.00 o 
  -4 -13   4      125.50      143.35      9.76 o 
  -3 -13   4        0.97        0.04      2.74 o 
  -2 -13   4       34.63       29.71      3.70 o 
  -1 -13   4       67.61       86.55      7.29 o 
   0 -13   4       58.93       53.86      6.47 o 
   1 -13   4       37.88       26.46      5.17 o 
   2 -13   4      322.81      305.88      8.22 o 
   3 -13   4       13.53       17.76      6.76 o 
   4 -13   4      183.51      191.67      7.37 o 
   5 -13   4      122.48      110.42      8.58 o 
   6 -13   4       17.69       26.11      5.76 o 
  -5 -12   4        3.86       -1.65      4.23 o 
  -4 -12   4      303.38      285.76     12.58 o 
  -3 -12   4      228.95      222.61      7.27 o 
  -2 -12   4      151.41      144.52      5.73 o 
  -1 -12   4        0.90       -0.88      2.00 o 
   0 -12   4        0.10       -2.00      2.82 o 
   1 -12   4      248.07      274.53     13.41 o 
   2 -12   4       60.52       51.73      5.88 o 
   3 -12   4      127.13      133.98      5.93 o 
   4 -12   4       18.44       14.32      3.12 o 
   5 -12   4        8.36        7.29      4.23 o 
   6 -12   4      101.12      106.54      8.35 o 
   7 -12   4       38.28       40.57      6.70 o 
  -6 -11   4       85.77       88.90      8.82 o 
  -5 -11   4       21.89       25.87      5.88 o 
  -4 -11   4       62.68       68.56      6.94 o 
  -3 -11   4        0.00       -2.04      3.70 o 
  -2 -11   4        0.63        2.51      2.41 o 
  -1 -11   4        5.24        5.67      2.16 o 
   0 -11   4      792.03      811.35     10.98 o 
   1 -11   4      898.01      978.67     12.42 o 
   2 -11   4        0.38       -0.64      1.94 o 
   3 -11   4      103.76      113.63      5.35 o 
   4 -11   4      200.46      209.67      9.88 o 
   5 -11   4      159.58      156.64      9.05 o 
   6 -11   4       41.12       38.92      6.23 o 
   7 -11   4        0.88       -1.88      3.76 o 
  -7 -10   4       98.47      124.65     10.23 o 
  -6 -10   4       24.91       26.46      6.00 o 
  -5 -10   4       43.85       44.45      6.35 o 
  -4 -10   4      124.04      121.07      5.65 o 
  -3 -10   4      108.38      124.39      5.32 o 
  -2 -10   4     1037.07     1102.07     13.30 o 
  -1 -10   4       92.90       78.92      4.14 o 
   0 -10   4       93.11       98.68      3.46 o 
   1 -10   4     1107.38     1113.28     12.97 o 
   2 -10   4      248.92      280.20      6.93 o 
   3 -10   4       47.00       49.39      4.03 o 
   4 -10   4       27.78       32.10      5.06 o 
   5 -10   4       63.65       60.21      6.35 o 
   6 -10   4       13.92       15.99      4.47 o 
   7 -10   4       31.83       36.69      5.76 o 
   8 -10   4        1.23        0.59      4.23 o 
  -7  -9   4       49.79       48.45      7.17 o 
  -6  -9   4      182.25      198.62     11.05 o 
  -5  -9   4       26.15       43.39      6.11 o 
  -4  -9   4      181.82      187.48      6.27 o 
  -3  -9   4       46.56       34.52      3.33 o 
  -2  -9   4      478.13      387.11      7.52 o 
  -1  -9   4      501.33      537.98      6.76 o 
   0  -9   4      534.04      611.54      6.97 o 
   1  -9   4       13.74       13.79      1.99 o 
   2  -9   4       17.83       20.65      2.66 o 
   3  -9   4     1094.96     1055.03     13.00 o 
   4  -9   4       18.08       16.35      4.00 o 
   5  -9   4       66.52       55.39      6.11 o 
   6  -9   4       58.59       52.45      6.35 o 
   7  -9   4       16.18       10.82      4.47 o 
   8  -9   4       59.90       56.21      6.82 o 
  -8  -8   4       45.47       56.33      8.00 o 
  -7  -8   4       21.74       19.40      5.64 o 
  -6  -8   4       38.07       37.51      6.11 o 
  -5  -8   4       70.81       85.84      7.41 o 
  -4  -8   4      432.69      470.70     13.35 o 
  -3  -8   4     1694.14     1760.41     16.20 o 
  -2  -8   4      233.49      169.80      6.38 o 
  -1  -8   4     1052.77     1209.02     13.56 o 
   0  -8   4      103.91       90.86      3.01 o 
   1  -8   4     1639.61     1641.99     11.23 o 
   2  -8   4      655.31      649.03      9.23 o 
   3  -8   4      263.06      190.51      5.80 o 
   4  -8   4       17.88       12.11      3.65 o 
   5  -8   4      270.79      318.45     11.05 o 
   6  -8   4      240.58      224.72     10.11 o 
   7  -8   4       12.81       10.11      4.70 o 
   8  -8   4        0.84       -0.12      3.76 o 
  -8  -7   4        3.51        4.35      4.23 o 
  -7  -7   4       41.42       40.92      6.11 o 
  -6  -7   4      418.47      423.58     13.88 o 
  -4  -7   4      210.78      242.22      6.59 o 
  -3  -7   4      140.44      145.58      3.36 o 
  -2  -7   4     2446.61     2517.35     24.42 o 
  -1  -7   4     3408.80     3819.20     36.32 o 
   0  -7   4      820.13      750.64      6.85 o 
   1  -7   4     1380.77     1466.81     12.73 o 
   2  -7   4       50.44       52.71      3.41 o 
   3  -7   4      166.23      199.68      7.64 o 
   4  -7   4        2.46        3.29      2.59 o 
   5  -7   4      301.23      267.41     10.11 o 
   6  -7   4        0.34        2.00      3.18 o 
   7  -7   4       36.74       33.40      5.41 o 
   8  -7   4       28.09       21.52      5.06 o 
   9  -7   4        0.31        3.88      4.82 o 
  -9  -6   4       46.39       50.68      7.64 o 
  -8  -6   4      129.40      133.71      9.76 o 
  -7  -6   4      422.94      397.59     13.99 o 
  -6  -6   4       14.41       14.70      4.59 o 
  -5  -6   4      881.84      895.49     17.64 o 
  -4  -6   4     1636.96     1439.16     90.63 o 
  -3  -6   4       59.88       54.79      2.36 o 
  -2  -6   4      175.36      209.84      3.59 o 
  -1  -6   4      666.70      634.15     20.47 o 
   0  -6   4        7.24       22.43      1.73 o 
   1  -6   4      802.12      862.98      7.11 o 
   2  -6   4      221.82      297.46      6.88 o 
   3  -6   4        6.40        8.23      2.82 o 
   4  -6   4       23.61       23.87      3.65 o 
   5  -6   4      234.60      240.95      9.41 o 
   6  -6   4       35.43       38.22      5.17 o 
   7  -6   4      105.91      113.36      7.76 o 
   8  -6   4        3.04       -1.29      3.53 o 
   9  -6   4        6.26       -2.00      4.12 o 
  -9  -5   4        1.49        1.29      4.35 o 
  -8  -5   4       23.36       15.99      5.41 o 
  -7  -5   4      318.57      333.85     12.47 o 
  -6  -5   4      359.30      431.22     13.05 o 
  -5  -5   4        9.02        7.49      1.43 o 
  -4  -5   4        1.26        0.27      1.01 o 
  -3  -5   4      233.23      211.52      8.32 o 
  -2  -5   4      965.50      840.11     18.35 o 
  -1  -5   4      212.13      258.63      3.56 o 
   0  -5   4     2555.99     3016.53     14.39 o 
   1  -5   4       26.68       66.29      2.91 o 
   2  -5   4       69.84       31.99      4.00 o 
   3  -5   4     2068.06     1658.56     19.99 o 
   4  -5   4      343.32      307.16      9.05 o 
   5  -5   4      321.17      339.97     10.47 o 
   6  -5   4      527.54      490.37     13.17 o 
   7  -5   4       54.12       63.27      6.35 o 
   8  -5   4        9.74        9.17      4.35 o 
   9  -5   4        7.77        9.05      4.70 o 
  -9  -4   4      219.94      219.90     12.11 o 
  -8  -4   4      375.24      381.48     13.76 o 
  -7  -4   4        3.96       -2.23      2.94 o 
  -6  -4   4       16.43       16.36      2.51 o 
  -5  -4   4      392.26      323.91      4.87 o 
  -4  -4   4      851.36      673.34      6.37 o 
  -3  -4   4       42.56       47.56      2.05 o 
  -2  -4   4      144.15      152.83      3.73 o 
  -1  -4   4     3729.37     3344.05     26.83 o 
   0  -4   4      175.32       86.56      2.28 o 
   1  -4   4      529.64      237.89      6.23 o 
   2  -4   4      830.74      792.00     12.11 o 
   3  -4   4     2534.30     3075.34     28.46 o 
   4  -4   4        1.27        1.65      2.23 o 
   5  -4   4        6.23        4.23      2.82 o 
   6  -4   4       52.06       53.86      5.76 o 
   7  -4   4      298.48      290.46     10.70 o 
   8  -4   4        0.21       -0.35      3.29 o 
  -9  -3   4       17.86       22.23      5.76 o 
  -8  -3   4       34.04       47.04      6.11 o 
  -7  -3   4      345.56      309.58     10.70 o 
  -6  -3   4      179.80      207.49      5.66 o 
  -5  -3   4        8.34       13.73      1.62 o 
  -4  -3   4      256.42      264.18      3.92 o 
  -3  -3   4       27.64       32.22      2.53 o 
  -2  -3   4       14.69       10.27      1.32 o 
  -1  -3   4     1701.39     1901.14     56.45 o 
   0  -3   4       86.29       22.78      3.29 o 
   1  -3   4      561.60     1000.97     12.82 o 
   2  -3   4      262.68      168.63      5.88 o 
   3  -3   4     3160.71     3576.88     30.81 o 
   4  -3   4       64.73       84.43      5.29 o 
   5  -3   4      404.09      413.46     10.58 o 
   6  -3   4       95.22       84.90      6.59 o 
   7  -3   4       28.89       33.04      4.94 o 
   8  -3   4       72.28       70.32      6.94 o 
   9  -3   4       17.72       14.93      6.00 o 
  -9  -2   4       64.23       63.62      7.17 o 
  -8  -2   4       16.58        7.29      4.12 o 
  -7  -2   4        1.09       -1.81      1.81 o 
  -6  -2   4        1.47        7.32      2.03 o 
  -5  -2   4      274.27      275.59     11.69 o 
  -4  -2   4      881.82      914.69     15.28 o 
  -3  -2   4      737.14      747.09     18.99 o 
  -2  -2   4     1218.31     1166.12     13.76 o 
  -1  -2   4    15066.89    15506.09    146.41 o 
   0  -2   4      596.77      758.13     10.58 o 
   1  -2   4     1641.18     1981.47     18.46 o 
   2  -2   4      276.59      444.74      8.35 o 
   3  -2   4      216.44      159.58      5.88 o 
   4  -2   4       21.72       35.40      4.23 o 
   5  -2   4      495.60      475.79     11.05 o 
   6  -2   4      449.30      430.87     11.52 o 
   7  -2   4       79.24       69.89      5.00 o 
   8  -2   4        1.49        3.65      4.00 o 
   9  -2   4        0.57        3.65      5.06 o 
  -9  -1   4       36.27       32.10      5.76 o 
  -8  -1   4      150.21      180.38      6.44 o 
  -7  -1   4      230.73      236.90      6.57 o 
  -6  -1   4      671.53      743.54     12.39 o 
  -5  -1   4      681.23      572.69     15.44 o 
  -4  -1   4       14.60        2.98      1.29 o 
  -3  -1   4      552.45      555.91      6.49 o 
  -2  -1   4      492.03      436.20      6.11 o 
  -1  -1   4    25253.77    28194.30    271.82 o 
   0  -1   4      649.18      485.43      8.11 o 
   1  -1   4     3527.62     2990.67     23.64 o 
   2  -1   4       52.33       57.27      3.88 o 
   3  -1   4     2434.52     2448.91     22.34 o 
   4  -1   4      170.76      202.38      6.82 o 
   5  -1   4       56.10       75.30      4.12 o 
   6  -1   4      201.41      197.66      6.24 o 
   7  -1   4      160.75      156.17      9.88 o 
   8  -1   4       30.42       28.46      6.11 o 
   9  -1   4       12.07       12.70      5.41 o 
  -9   0   4      135.27      116.54      8.35 o 
  -8   0   4      368.92      438.20      9.31 o 
  -7   0   4        7.21        8.76      2.37 o 
  -6   0   4      269.61      269.37      6.22 o 
  -5   0   4     1193.63     1248.45     43.98 o 
  -4   0   4      124.38      114.59      4.00 o 
  -3   0   4      147.60      141.06      3.43 o 
  -2   0   4      191.91      217.38      6.88 o 
  -1   0   4     5964.63     6539.22     43.86 o 
   0   0   4      436.11      283.77      4.15 o 
   1   0   4       65.39       28.87      2.44 o 
   2   0   4     4832.76     5045.93     67.62 o 
   3   0   4      120.15      194.55      5.94 o 
   4   0   4      100.48       88.89      3.81 o 
   5   0   4     1086.08      900.35     11.39 o 
   6   0   4       41.37       46.21      5.88 o 
   7   0   4      104.54      130.18      9.64 o 
   8   0   4       25.04       27.63      5.76 o 
   9   0   4       30.37       31.40      7.06 o 
 -10   1   4        0.14       -3.18      4.00 o 
  -9   1   4       36.58       30.93      5.41 o 
  -8   1   4       54.99       62.09      7.41 o 
  -7   1   4       52.55       37.62      7.64 o 
  -6   1   4      395.92      413.24     11.76 o 
  -5   1   4      521.04      467.38      8.70 o 
  -4   1   4        0.60        0.21      1.19 o 
  -3   1   4     1143.55     1059.18     73.56 o 
  -2   1   4      218.15      157.84      3.30 o 
  -1   1   4      118.45      134.76      4.59 o 
   0   1   4     4394.16     3848.32     20.37 o 
   1   1   4     1851.10     2017.47     26.58 o 
   2   1   4     2844.49     2837.02     23.52 o 
   3   1   4     2615.39     2696.55     75.38 o 
   4   1   4       68.83       41.11      3.02 o 
   5   1   4      284.36      323.03     11.52 o 
   6   1   4      145.46      157.22      9.64 o 
   7   1   4      168.50      182.27     10.94 o 
   8   1   4        3.75       12.70      5.53 o 
 -10   2   4       43.41       53.39      7.53 o 
  -9   2   4      117.92      106.19      8.23 o 
  -8   2   4      249.08      291.52     11.52 o 
  -7   2   4      434.57      477.08     13.05 o 
  -6   2   4       11.17        6.25      1.92 o 
  -5   2   4     1526.87     1600.44     13.36 o 
  -4   2   4     1403.95     1508.32     11.70 o 
  -3   2   4       74.09       79.76      2.22 o 
  -2   2   4      856.98      954.22     11.47 o 
  -1   2   4     4826.33     5025.74     25.03 o 
   0   2   4     1517.69     1537.77     15.70 o 
   1   2   4     1326.58     1267.90     28.11 o 
   2   2   4      115.61      193.08      4.20 o 
   3   2   4      100.61       68.63      3.23 o 
   4   2   4      151.62      188.94     16.76 o 
   5   2   4      331.83      367.25     12.23 o 
   6   2   4      106.48      105.84      8.23 o 
   7   2   4      175.50      203.44     11.64 o 
   8   2   4       31.56       33.98      6.94 o 
 -10   3   4        0.09       -2.23      4.47 o 
  -9   3   4       91.68       88.43      8.00 o 
  -8   3   4       13.76       18.11      4.59 o 
  -7   3   4      275.72      253.77     10.70 o 
  -6   3   4        1.14       -2.70      2.70 o 
  -5   3   4       29.57       41.16      4.59 o 
  -4   3   4       74.93       92.87      2.79 o 
  -3   3   4      665.71      673.11     16.05 o 
  -2   3   4      140.70       88.53      3.16 o 
  -1   3   4      852.09      835.52     11.70 o 
   0   3   4       62.02       40.28      2.47 o 
   1   3   4     2573.59     2636.71     20.93 o 
   2   3   4     1654.88     1770.82     13.11 o 
   3   3   4      378.03      341.45      5.82 o 
   4   3   4      255.71      253.30     10.35 o 
   5   3   4      164.83      154.40      9.17 o 
   6   3   4       61.80       59.27      7.41 o 
   7   3   4      181.65      196.62     11.64 o 
   8   3   4       22.09       26.34      6.59 o 
 -10   4   4       21.73       26.46      6.47 o 
  -9   4   4        1.12       -0.94      3.76 o 
  -8   4   4       17.80       24.34      5.53 o 
  -7   4   4      126.18      115.71      8.00 o 
  -6   4   4       55.27       56.09      6.35 o 
  -5   4   4      932.16      918.01     44.39 o 
  -4   4   4       15.33        8.20      1.84 o 
  -3   4   4      812.51      840.63     38.16 o 
  -2   4   4     1026.61     1148.91     10.52 o 
  -1   4   4     3662.67     4083.21     22.98 o 
   0   4   4     1313.77     1361.57     10.99 o 
   1   4   4      178.22      188.58     10.17 o 
   2   4   4      266.94      228.13      4.19 o 
   3   4   4     1332.34     1196.88     19.76 o 
   4   4   4      260.83      285.29     10.94 o 
   5   4   4      508.54      497.66     14.82 o 
   6   4   4        0.85       -2.35      3.29 o 
   7   4   4        0.99       -2.70      3.53 o 
   8   4   4        6.14       11.88      5.41 o 
  -9   5   4       39.09       26.93      5.88 o 
  -8   5   4       95.68       97.02      8.11 o 
  -7   5   4      148.16      145.23      8.94 o 
  -6   5   4       10.05       16.11      4.00 o 
  -5   5   4       13.49       14.16      2.40 o 
  -4   5   4      943.50     1067.29     16.58 o 
  -3   5   4     1519.78     1609.19     59.03 o 
  -2   5   4       32.39       20.85      2.03 o 
  -1   5   4     1048.57     1271.15     11.45 o 
   0   5   4      387.51      324.13      5.33 o 
   1   5   4      340.79      232.03      4.42 o 
   2   5   4      128.12       81.73      6.35 o 
   3   5   4      662.57      603.03     14.82 o 
   4   5   4      155.87      167.81      9.17 o 
   5   5   4       61.92       49.51      6.35 o 
   6   5   4       16.05       17.52      4.82 o 
   7   5   4       42.12       38.10      6.47 o 
  -9   6   4        1.24       -3.65      3.65 o 
  -8   6   4       50.38       61.27      7.53 o 
  -7   6   4       46.88       53.74      6.70 o 
  -6   6   4      166.00      142.53      8.35 o 
  -5   6   4      527.34      534.62     11.29 o 
  -4   6   4      165.65      177.92      6.17 o 
  -3   6   4       10.79       14.59      3.35 o 
  -2   6   4       31.25       35.11      2.78 o 
  -1   6   4      147.76      218.52      5.14 o 
   0   6   4      241.33      220.13      4.83 o 
   1   6   4      594.16      562.22     13.41 o 
   2   6   4       76.28       44.45      5.41 o 
   3   6   4        7.21       21.05      4.47 o 
   4   6   4      183.30      193.56     10.00 o 
   5   6   4      261.22      248.01     11.64 o 
   6   6   4       24.09       25.17      5.64 o 
   7   6   4        0.00       -3.88      3.88 o 
  -9   7   4       20.29       18.34      5.64 o 
  -8   7   4        3.71        7.29      4.94 o 
  -7   7   4       37.78       42.57      6.35 o 
  -6   7   4      133.39      151.69      6.09 o 
  -5   7   4       40.76       41.82      3.74 o 
  -4   7   4       10.38       14.18      2.66 o 
  -3   7   4     1367.91     1349.20     14.12 o 
  -2   7   4      188.72      175.93      6.59 o 
  -1   7   4       15.06        8.41      1.89 o 
   0   7   4      101.47       89.37      6.59 o 
   1   7   4      724.42      626.19     14.70 o 
   2   7   4      270.99      233.54     10.23 o 
   3   7   4      136.28      119.95      8.23 o 
   4   7   4       78.44       89.61      7.88 o 
   5   7   4       43.11       52.56      7.06 o 
   6   7   4        0.81        5.53      4.47 o 
  -9   8   4        5.33        6.59      5.41 o 
  -8   8   4       19.45       18.11      5.41 o 
  -7   8   4      150.39      147.23      9.29 o 
  -6   8   4      170.81      173.54      6.56 o 
  -5   8   4       81.72       82.03      5.53 o 
  -4   8   4       18.24       14.24      2.87 o 
  -3   8   4      143.77      170.29      5.86 o 
  -2   8   4      197.92      228.07      7.11 o 
  -1   8   4      208.96      270.82     10.35 o 
   0   8   4       10.05        7.29      3.29 o 
   1   8   4        1.28        4.12      3.53 o 
   2   8   4       86.98       83.96      7.64 o 
   3   8   4       10.54        9.88      4.47 o 
   4   8   4      142.65      147.23      9.41 o 
   5   8   4      138.57      149.23     10.00 o 
   6   8   4       42.70       52.45      8.00 o 
  -8   9   4       59.67       68.21      7.76 o 
  -7   9   4       20.62       12.58      4.70 o 
  -6   9   4       16.89       23.03      3.49 o 
  -5   9   4      172.97      162.52      6.31 o 
  -4   9   4      157.54      161.57      6.19 o 
  -3   9   4     1161.98     1254.76     18.87 o 
  -2   9   4      152.32      180.86      9.17 o 
  -1   9   4       37.78       45.16      5.76 o 
   0   9   4      175.37      170.04      9.53 o 
   1   9   4      298.30      326.56     12.35 o 
   2   9   4      443.48      511.54     16.23 o 
   3   9   4       22.96       21.52      5.29 o 
   4   9   4        6.54        6.23      4.94 o 
   5   9   4       79.78       75.26      8.00 o 
  -8  10   4       12.43       17.87      5.76 o 
  -7  10   4       52.36       40.22      4.68 o 
  -6  10   4      117.11      129.64     10.17 o 
  -5  10   4      281.44      296.71     11.99 o 
  -4  10   4      149.58      141.56      6.04 o 
  -3  10   4        6.81        0.00      3.65 o 
  -2  10   4      373.63      328.21     12.23 o 
  -1  10   4      151.55      178.63     10.11 o 
   0  10   4        3.93        5.64      3.88 o 
   1  10   4       90.97       72.91      7.76 o 
   2  10   4       92.22       82.08      8.11 o 
   3  10   4      143.05      142.29     10.35 o 
   4  10   4       52.61       58.21      7.76 o 
  -7  11   4        1.84        1.09      2.95 o 
  -6  11   4       13.05       22.73      4.12 o 
  -5  11   4       77.60       79.03      5.61 o 
  -4  11   4      340.06      335.85     13.52 o 
  -3  11   4       67.42       86.55      8.58 o 
  -2  11   4        1.46        2.35      4.12 o 
  -1  11   4        6.09        4.12      3.88 o 
   0  11   4       69.52       79.85      8.11 o 
   1  11   4        4.21        7.64      4.59 o 
   2  11   4      106.21      103.60      8.94 o 
   3  11   4       93.11       92.19      8.94 o 
   4  11   4        0.01        0.71      4.59 o 
  -6  12   4       25.44       21.88      3.94 o 
  -5  12   4       19.41       18.11      5.29 o 
  -4  12   4        6.20        0.12      3.76 o 
  -3  12   4        0.22        0.71      4.12 o 
  -2  12   4       13.07       15.88      5.53 o 
   0  12   4       44.89       31.05      6.23 o 
   1  12   4       39.93       32.81      6.59 o 
   2  12   4       57.28       65.97      8.23 o 
  -5  13   4       35.55       37.98      6.82 o 
  -4  13   4        0.95       -3.65      3.65 o 
  -3  13   4       25.04       25.52      6.23 o 
  -2  13   4       19.21       10.35      4.94 o 
  -1  13   4        0.20        0.71      4.47 o 
   0  13   4       91.73       82.79      8.58 o 
   1  13   4       17.95       27.63      6.70 o 
  -2  14   4        1.99        0.71      4.12 o 
   1 -16   5        9.87       13.05      5.29 o 
   2 -16   5       11.96       13.64      5.41 o 
  -2 -15   5      184.53      184.39     10.82 o 
  -1 -15   5        0.51       -0.94      3.76 o 
   0 -15   5      133.74      132.41      9.53 o 
   1 -15   5       50.65       47.51      6.94 o 
   2 -15   5       67.72       77.26      8.11 o 
   3 -15   5        0.24       -3.18      4.12 o 
   4 -15   5        7.56        5.95      4.06 o 
  -4 -14   5       33.60       33.87      6.35 o 
  -3 -14   5       81.03       68.79      7.29 o 
  -2 -14   5       89.86       83.37      7.64 o 
  -1 -14   5      159.61      146.41      9.29 o 
   0 -14   5        4.17        1.29      3.65 o 
   1 -14   5        1.37        4.59      4.00 o 
   2 -14   5       88.52      112.07      8.58 o 
   3 -14   5       41.30       41.71      5.59 o 
   4 -14   5      195.29      196.88      7.50 o 
   5 -14   5       10.42        6.11      4.94 o 
  -5 -13   5       47.45       55.74      7.88 o 
  -4 -13   5      113.31       99.25      8.47 o 
  -3 -13   5       80.30       91.84      7.53 o 
  -2 -13   5        8.80        4.66      2.57 o 
  -1 -13   5       20.57       21.28      4.59 o 
   0 -13   5        2.85        2.12      3.41 o 
   1 -13   5      110.68      121.36      8.23 o 
   2 -13   5      505.73      593.51     11.14 o 
   3 -13   5      282.86      257.47      7.76 o 
   4 -13   5       24.34       27.01      4.11 o 
   5 -13   5       75.33       94.78      8.11 o 
   6 -13   5        2.23        3.76      4.35 o 
  -5 -12   5      155.24      178.63     10.70 o 
  -4 -12   5        3.90        1.06      4.00 o 
  -3 -12   5      101.23       97.92      5.23 o 
  -2 -12   5        5.26        8.76      2.54 o 
  -1 -12   5       97.19      102.80      4.75 o 
   0 -12   5      372.19      369.37     12.11 o 
   1 -12   5      108.59      117.02      5.30 o 
   2 -12   5       28.49       33.38      3.70 o 
   3 -12   5      369.26      400.85      9.20 o 
   4 -12   5       58.03       58.80      6.47 o 
   5 -12   5       13.52       14.93      4.82 o 
   6 -12   5       10.06       18.34      5.53 o 
   7 -12   5        4.80        4.59      4.59 o 
  -6 -11   5        0.44        2.94      4.70 o 
  -5 -11   5       40.34       51.98      6.82 o 
  -4 -11   5      210.92      200.15     10.11 o 
  -3 -11   5      143.02      156.21      5.99 o 
  -2 -11   5       30.22       18.40      2.83 o 
  -1 -11   5        0.68        2.65      2.76 o 
   0 -11   5      582.10      594.28     12.43 o 
   1 -11   5     1083.42     1063.67     31.75 o 
   2 -11   5      305.50      297.20      7.44 o 
   3 -11   5       18.83       21.57      3.24 o 
   4 -11   5      115.66      115.83      7.88 o 
   5 -11   5       12.42       17.17      4.94 o 
   6 -11   5       14.91       26.22      5.64 o 
   7 -11   5        0.25       -0.47      3.88 o 
  -7 -10   5      249.09      231.78     12.70 o 
  -6 -10   5       41.43       37.87      6.47 o 
  -5 -10   5       69.20       58.68      7.06 o 
  -4 -10   5       56.98       56.45      6.47 o 
  -3 -10   5        2.71        7.91      2.51 o 
  -2 -10   5       79.89       89.92      4.53 o 
  -1 -10   5     1829.09     2000.02     36.99 o 
   0 -10   5       68.84       62.96      3.11 o 
   1 -10   5      219.02      255.26      5.13 o 
   2 -10   5     1803.63     1774.77     17.12 o 
   3 -10   5       19.90       19.19      3.03 o 
   4 -10   5      369.38      340.20     11.76 o 
   5 -10   5        3.44       -0.47      3.76 o 
   6 -10   5       10.67       17.52      5.06 o 
   7 -10   5       67.28       64.09      7.29 o 
   8 -10   5       10.17       15.17      5.53 o 
  -7  -9   5        6.71        0.00      4.23 o 
  -6  -9   5        6.40        5.06      4.23 o 
  -5  -9   5      129.54      138.41      8.47 o 
  -4  -9   5      459.48      456.62     13.64 o 
  -3  -9   5     1757.56     1748.34     16.51 o 
  -2  -9   5        4.51        0.47      1.36 o 
  -1  -9   5     1332.81     1273.47     10.39 o 
   0  -9   5      764.05      755.04      9.07 o 
   1  -9   5      694.29      688.36     10.63 o 
   2  -9   5      291.06      225.55      5.90 o 
   3  -9   5      290.11      364.90     11.05 o 
   4  -9   5      295.23      332.32     11.29 o 
   5  -9   5       60.73       56.33      6.47 o 
   6  -9   5        6.10        2.12      3.65 o 
   7  -9   5        2.31        2.82      4.47 o 
   8  -9   5        0.83       -3.06      4.12 o 
  -8  -8   5       58.92       58.21      8.00 o 
  -7  -8   5      100.14      106.42      9.05 o 
  -6  -8   5       71.15       67.38      7.41 o 
  -5  -8   5      176.64      177.45      9.41 o 
  -4  -8   5        3.92        3.88      3.29 o 
  -3  -8   5     2647.37     2619.83     19.70 o 
  -2  -8   5      226.00      243.86      4.51 o 
  -1  -8   5       21.73       29.75      2.10 o 
   0  -8   5      363.97      357.69      5.18 o 
   1  -8   5        1.72       -0.04      1.16 o 
   2  -8   5       18.27       19.77      2.44 o 
   3  -8   5      140.96      185.21      8.11 o 
   4  -8   5      676.10      701.81     15.52 o 
   5  -8   5       41.09       48.57      5.88 o 
   6  -8   5       10.78       11.76      4.12 o 
   7  -8   5       18.78       18.23      4.94 o 
   8  -8   5       28.32       37.51      6.47 o 
  -8  -7   5        0.19       -0.12      3.88 o 
  -7  -7   5       15.14       12.94      4.59 o 
  -6  -7   5       16.99       18.34      5.06 o 
  -5  -7   5     1057.97     1083.05     20.46 o 
  -4  -7   5      756.13      740.47     18.64 o 
  -3  -7   5      240.90      252.43      7.24 o 
  -2  -7   5       42.05       32.64      2.10 o 
  -1  -7   5      468.66      470.54      7.70 o 
   0  -7   5        4.19        4.26      1.16 o 
   1  -7   5     2266.62     2455.66     43.62 o 
   2  -7   5       15.56       33.28      4.12 o 
   3  -7   5       70.66       60.09      5.41 o 
   4  -7   5      287.37      258.83      9.64 o 
   5  -7   5       19.25       15.40      4.00 o 
   6  -7   5       34.54       28.34      4.82 o 
   7  -7   5        1.48       -0.59      3.29 o 
   8  -7   5       28.39       17.40      5.64 o 
  -9  -6   5       14.69       16.82      5.64 o 
  -8  -6   5       37.97       32.10      6.00 o 
  -7  -6   5      385.05      420.75     14.35 o 
  -6  -6   5      792.53      858.09     18.70 o 
  -5  -6   5        6.08        7.53      3.65 o 
  -4  -6   5       55.28       74.88      3.29 o 
  -3  -6   5     1146.76     1037.33      8.12 o 
  -2  -6   5      138.16       86.38      2.62 o 
  -1  -6   5     3461.16     3645.28     27.37 o 
   0  -6   5       91.05       47.64      2.34 o 
   1  -6   5      181.01      145.08      5.82 o 
   2  -6   5      404.39      209.32      7.17 o 
   3  -6   5       47.26       46.57      4.82 o 
   4  -6   5        1.88        5.17      2.82 o 
   5  -6   5      150.71      150.64      7.88 o 
   6  -6   5       36.59       52.33      5.88 o 
   7  -6   5        3.03        2.59      4.23 o 
   8  -6   5        0.82       -3.65      3.65 o 
   9  -6   5        7.61        5.53      4.82 o 
  -9  -5   5      100.86      106.78      9.41 o 
  -8  -5   5      255.23      240.36     11.76 o 
  -7  -5   5       15.44       23.17      5.29 o 
  -6  -5   5      791.08      765.54     16.93 o 
  -5  -5   5      446.29      377.34      6.92 o 
  -4  -5   5       82.44       74.26      3.04 o 
  -3  -5   5      541.86      622.27     16.59 o 
  -2  -5   5       70.77       87.89      3.09 o 
  -1  -5   5      120.42       93.96      2.59 o 
   0  -5   5      115.58       84.72      2.51 o 
   1  -5   5      687.24      593.27     10.35 o 
   2  -5   5     2288.72     3029.01     27.99 o 
   3  -5   5      345.83      280.58      8.82 o 
   4  -5   5      495.69      507.30     11.88 o 
   5  -5   5       14.59       12.47      3.76 o 
   6  -5   5       42.95       34.93      5.41 o 
   7  -5   5        0.14        1.06      3.41 o 
   8  -5   5        1.54        1.06      3.76 o 
   9  -5   5       22.00       17.87      5.53 o 
  -9  -4   5       27.59       25.05      5.76 o 
  -8  -4   5      156.04      162.63      9.64 o 
  -7  -4   5      132.03      164.63      8.94 o 
  -6  -4   5      111.37      108.15      4.52 o 
  -5  -4   5      166.53      249.86      5.76 o 
  -4  -4   5      120.80      128.13      4.39 o 
  -3  -4   5     1160.43     1124.54     21.39 o 
  -2  -4   5      847.50      905.95     51.39 o 
  -1  -4   5      896.09      697.94     14.89 o 
   0  -4   5      110.85       59.00      2.91 o 
   1  -4   5       54.92       74.32      4.35 o 
   2  -4   5     4551.91     4998.61     39.04 o 
   3  -4   5     1162.56     1591.41     20.70 o 
   4  -4   5       87.78      120.06      6.23 o 
   5  -4   5        2.93        1.65      2.82 o 
   6  -4   5     1160.26     1249.68     20.81 o 
   7  -4   5      148.16      148.76      8.35 o 
   8  -4   5       30.72       39.75      5.88 o 
   9  -4   5        6.77        7.76      5.41 o 
  -9  -3   5       85.06       90.08      8.35 o 
  -8  -3   5        0.83       -1.18      3.41 o 
  -7  -3   5        6.91        4.94      3.23 o 
  -6  -3   5      129.52      114.34      6.47 o 
  -5  -3   5     2240.45     2363.63     60.68 o 
  -4  -3   5     2049.94     2195.70     15.31 o 
  -3  -3   5      950.97     1047.67      9.80 o 
  -2  -3   5     1512.97     1580.48     16.70 o 
  -1  -3   5    16898.01    18771.31    367.13 o 
   0  -3   5      977.07     1099.51     13.64 o 
   1  -3   5     1489.46     2102.48     20.58 o 
   2  -3   5      234.68      148.40      5.76 o 
   3  -3   5       34.17       17.17      2.82 o 
   4  -3   5      558.33      565.75     12.23 o 
   5  -3   5       15.94       13.05      3.29 o 
   6  -3   5      898.22      869.50     16.82 o 
   7  -3   5        3.22        5.29      3.53 o 
   8  -3   5        1.24        2.59      4.23 o 
   9  -3   5       49.13       48.68      7.88 o 
  -9  -2   5       70.81       78.32      7.53 o 
  -8  -2   5      127.45      130.03      5.74 o 
  -7  -2   5      125.95      125.74      5.41 o 
  -6  -2   5      219.50      207.67      5.65 o 
  -5  -2   5      136.77      140.34      4.69 o 
  -4  -2   5     1921.36     2054.90     33.69 o 
  -3  -2   5     3220.26     3204.51     50.80 o 
  -2  -2   5      797.63      838.06      8.23 o 
  -1  -2   5      517.57      679.27     56.56 o 
   0  -2   5      861.03     1128.91     13.88 o 
   1  -2   5        4.99       15.52      2.47 o 
   2  -2   5      877.66      669.11     10.58 o 
   3  -2   5     2089.69     2095.31     21.99 o 
   4  -2   5       17.14       10.70      2.70 o 
   5  -2   5        0.37        3.88      2.94 o 
   6  -2   5      120.16      140.89      6.01 o 
   7  -2   5      100.84       99.60      5.64 o 
   8  -2   5       63.12       80.79      8.82 o 
   9  -2   5        0.39       -0.59      4.59 o 
  -9  -1   5        1.92        1.53      4.00 o 
  -8  -1   5       43.18       46.09      4.03 o 
  -7  -1   5        6.81       11.38      2.51 o 
  -6  -1   5      663.30      670.05      9.70 o 
  -5  -1   5     1437.68     1503.36     33.45 o 
  -4  -1   5      281.89      228.57      6.70 o 
  -3  -1   5      111.44       81.99      4.59 o 
  -2  -1   5      417.50      419.10     14.05 o 
  -1  -1   5    24303.76    25066.06    144.99 o 
   0  -1   5      506.47      899.87      8.10 o 
   1  -1   5     2265.84     2367.13     15.50 o 
   2  -1   5      526.87      521.47      7.76 o 
   3  -1   5      157.69      129.76      4.34 o 
   4  -1   5     1695.82     1711.04     31.81 o 
   5  -1   5       88.29       97.87      4.61 o 
   6  -1   5        0.98       -1.97      2.35 o 
   7  -1   5       39.72       39.39      6.35 o 
   8  -1   5        5.85        8.47      5.41 o 
  -9   0   5       69.08       75.61      7.76 o 
  -8   0   5      940.12      882.67     18.23 o 
  -7   0   5      206.10      227.01      8.88 o 
  -6   0   5       20.31       17.81      2.49 o 
  -5   0   5     1275.53     1355.82     12.77 o 
  -4   0   5     1049.72     1056.63     42.92 o 
  -3   0   5     1790.68     1622.69     12.30 o 
  -2   0   5       71.04       62.80      3.88 o 
  -1   0   5     7044.21     7189.40     48.45 o 
   0   0   5     4531.61     5073.23     25.90 o 
   1   0   5      188.29      188.02      4.24 o 
   2   0   5      750.03      768.73     18.05 o 
   3   0   5      169.16      146.73      4.46 o 
   4   0   5      565.62      702.08      9.49 o 
   5   0   5       46.18       31.47      3.25 o 
   6   0   5      156.68      195.21     10.47 o 
   7   0   5       77.74       66.44      7.88 o 
   8   0   5       29.94       34.34      7.06 o 
 -10   1   5       16.77        6.82      4.70 o 
  -9   1   5       82.91       86.20      8.35 o 
  -8   1   5      123.63      130.30      8.82 o 
  -7   1   5      442.25      495.92     12.11 o 
  -6   1   5      731.31      708.56     12.29 o 
  -5   1   5     1019.54     1090.76     11.20 o 
  -4   1   5       51.88       47.75      2.99 o 
  -3   1   5      415.53      385.94      5.71 o 
  -2   1   5       51.78       33.87      3.53 o 
  -1   1   5      285.03      375.62     11.23 o 
   0   1   5     1274.58     1400.19     10.85 o 
   1   1   5      790.94      735.80      7.99 o 
   2   1   5       23.23       21.35      2.06 o 
   3   1   5        5.72        8.35      1.83 o 
   4   1   5     1170.29     1306.38     28.75 o 
   5   1   5      208.94      236.48     10.70 o 
   6   1   5        9.20        3.65      3.65 o 
   7   1   5       32.58       28.22      6.11 o 
   8   1   5       76.09       87.26      9.29 o 
 -10   2   5        8.78        1.65      4.12 o 
  -9   2   5      125.31      139.70      9.64 o 
  -8   2   5        0.95        0.82      3.53 o 
  -7   2   5        2.61       -0.35      3.29 o 
  -6   2   5       11.35        7.06      3.18 o 
  -5   2   5      234.43      307.57      7.11 o 
  -4   2   5      131.55      114.53      3.99 o 
  -3   2   5     1110.44     1004.67      8.96 o 
  -2   2   5      976.48      896.42     22.17 o 
  -1   2   5      121.86      140.10      3.66 o 
   0   2   5      571.54      470.51      6.13 o 
   1   2   5     2080.35     1916.71     18.64 o 
   2   2   5      219.72      217.14     12.94 o 
   3   2   5      406.46      356.56      6.53 o 
   4   2   5      684.85      644.07     15.64 o 
   5   2   5       89.86       90.43      7.76 o 
   6   2   5      539.88      529.53     16.46 o 
   7   2   5       66.94       66.44      8.23 o 
   8   2   5        1.85        4.82      5.06 o 
 -10   3   5       12.00       10.58      5.53 o 
  -9   3   5       14.62       22.46      5.53 o 
  -8   3   5      105.66       94.43      8.23 o 
  -7   3   5      141.71      139.35      8.58 o 
  -6   3   5      422.22      364.31     11.52 o 
  -5   3   5      214.95      216.96      8.35 o 
  -4   3   5       90.56       63.95      2.54 o 
  -3   3   5      360.35      354.62     11.70 o 
  -2   3   5      486.89      555.18     23.17 o 
  -1   3   5     3607.21     3986.05     26.93 o 
   0   3   5      101.64      136.11      4.53 o 
   1   3   5        2.89       14.13      5.00 o 
   2   3   5      345.65      254.57      6.11 o 
   3   3   5      120.12      105.84      7.17 o 
   4   3   5      217.39      223.08     10.00 o 
   5   3   5      109.96      113.95      8.47 o 
   6   3   5       68.31       81.85      8.47 o 
   7   3   5        0.06        1.76      4.35 o 
   8   3   5       29.27       25.17      7.06 o 
 -10   4   5       47.03       35.16      6.82 o 
  -9   4   5       61.72       66.32      8.00 o 
  -8   4   5      104.78       98.07      8.58 o 
  -7   4   5        0.87       -3.29      3.29 o 
  -6   4   5      243.07      248.95      9.76 o 
  -5   4   5        7.91        5.37      2.01 o 
  -4   4   5       60.20       54.78      3.41 o 
  -3   4   5     1389.94     1438.35     13.00 o 
  -2   4   5      438.33      512.78      7.23 o 
  -1   4   5      332.35      471.52      6.78 o 
   0   4   5      273.28      403.62      6.07 o 
   1   4   5     1828.20     1486.84     12.09 o 
   2   4   5      660.38      583.86     13.41 o 
   3   4   5     1720.52     1581.53     23.75 o 
   4   4   5      243.80      196.50      9.88 o 
   5   4   5      299.49      285.64     12.11 o 
   6   4   5       92.51      114.42      9.29 o 
   7   4   5        5.78        2.35      4.59 o 
  -9   5   5        1.71        2.82      4.47 o 
  -8   5   5       44.48       34.46      6.11 o 
  -7   5   5       50.04       36.34      5.17 o 
  -6   5   5      488.08      430.40     12.94 o 
  -5   5   5      786.05      840.45     15.05 o 
  -4   5   5       52.07       52.78      3.82 o 
  -3   5   5      128.33      123.87      6.76 o 
  -2   5   5      598.07      602.00     14.64 o 
  -1   5   5     3203.50     3138.99     20.54 o 
   0   5   5      205.12      153.42      6.53 o 
   1   5   5        6.06       24.58      3.88 o 
   2   5   5      781.72      782.48     16.35 o 
   3   5   5      228.93      228.49     10.11 o 
   4   5   5       63.14       60.56      7.06 o 
   5   5   5        2.45       -0.24      3.29 o 
   6   5   5       78.37       70.09      7.88 o 
   7   5   5        1.45       -2.12      4.00 o 
  -9   6   5       20.70       27.52      6.23 o 
  -8   6   5       96.87       89.49      7.88 o 
  -7   6   5       38.95       46.33      6.35 o 
  -6   6   5       10.09       10.37      2.65 o 
  -5   6   5      198.79      206.07      6.31 o 
  -4   6   5     1895.48     1976.14     42.92 o 
  -3   6   5      541.49      520.59      8.69 o 
  -2   6   5       13.95        6.94      1.87 o 
  -1   6   5       68.95       75.35      7.00 o 
   0   6   5      379.54      370.99      7.64 o 
   1   6   5      668.64      505.19     13.41 o 
   2   6   5        5.44       21.05      4.59 o 
   3   6   5       99.70      117.83      8.11 o 
   4   6   5      167.52      156.99      9.64 o 
   5   6   5       22.78       21.40      5.29 o 
   6   6   5      115.70      135.82     10.11 o 
  -9   7   5        3.03        4.47      4.82 o 
  -8   7   5        2.22        2.59      4.12 o 
  -7   7   5      106.64      111.95      8.58 o 
  -6   7   5      228.72      225.25     13.82 o 
  -5   7   5      257.76      275.59      7.39 o 
  -4   7   5      159.84      154.94      8.00 o 
  -3   7   5      217.11      264.90      6.86 o 
  -2   7   5      287.86      327.81     12.64 o 
  -1   7   5      465.27      527.17     12.23 o 
   0   7   5      628.03      592.21     14.46 o 
   1   7   5       32.22       33.98      5.17 o 
   2   7   5      645.24      549.76     15.17 o 
   3   7   5        2.32        1.29      3.41 o 
   4   7   5      141.47      147.93      9.64 o 
   5   7   5       40.76       40.10      6.59 o 
   6   7   5        8.32        5.88      4.82 o 
  -9   8   5       13.60       15.88      5.53 o 
  -8   8   5        5.47       -0.47      4.35 o 
  -7   8   5       28.54       44.22      6.59 o 
  -6   8   5       89.54       92.21      5.40 o 
  -5   8   5        2.95        2.77      2.36 o 
  -4   8   5      119.28      141.27      9.53 o 
  -3   8   5      285.57      343.27      7.96 o 
  -2   8   5       86.57      113.83      4.97 o 
  -1   8   5      217.48      242.36     10.23 o 
   0   8   5      442.39      457.80     13.99 o 
   1   8   5      257.01      243.77     11.17 o 
   2   8   5        4.63        8.11      4.00 o 
   3   8   5      129.45      117.83      8.82 o 
   4   8   5       78.41       65.15      7.41 o 
   5   8   5       75.59       67.26      8.00 o 
  -8   9   5       37.10       28.22      6.23 o 
  -7   9   5       74.07       78.61      8.23 o 
  -6   9   5       43.60       49.17      6.94 o 
  -5   9   5       34.72       29.23      3.82 o 
  -4   9   5       52.92       52.34      4.43 o 
  -3   9   5      528.32      507.51      9.94 o 
  -2   9   5      262.43      243.54     11.05 o 
  -1   9   5       70.96       70.79      7.06 o 
   0   9   5       21.91       16.70      4.47 o 
   1   9   5        0.21        1.29      3.65 o 
   2   9   5        3.88        2.70      4.59 o 
   3   9   5      159.76      174.04     10.47 o 
   4   9   5       44.36       47.74      7.41 o 
   5   9   5       77.29       75.85      8.47 o 
  -8  10   5        0.22       -4.23      4.23 o 
  -7  10   5        4.21        0.05      2.71 o 
  -6  10   5      112.55      101.12      8.88 o 
  -5  10   5       89.66       90.70     13.23 o 
  -4  10   5       15.82       13.89      3.33 o 
  -3  10   5      323.31      343.38     13.05 o 
  -2  10   5        0.05        3.18      4.00 o 
  -1  10   5      106.38      133.24      9.17 o 
   0  10   5       86.27      113.48      8.82 o 
   1  10   5      294.41      295.28     12.94 o 
   2  10   5       49.87       36.10      6.35 o 
   3  10   5        6.51        2.47      4.82 o 
   4  10   5       82.69       73.38      8.35 o 
  -7  11   5       24.87       34.58      4.69 o 
  -6  11   5      117.63      124.62      6.65 o 
  -5  11   5       77.37       75.90      5.61 o 
  -4  11   5      187.36      205.91     11.41 o 
  -3  11   5       57.43       61.27      7.41 o 
  -2  11   5      221.06      200.85     10.70 o 
  -1  11   5       31.50       33.04      6.47 o 
   0  11   5        6.73        0.94      4.12 o 
   1  11   5       12.87       17.76      5.41 o 
   2  11   5       82.95       75.97      8.70 o 
   3  11   5       19.39       24.11      6.11 o 
  -6  12   5        4.21        0.47      3.16 o 
  -5  12   5       50.92       66.44      8.35 o 
  -4  12   5       53.86       69.03      8.47 o 
  -3  12   5       13.72       13.64      5.64 o 
  -2  12   5       33.66       24.34      6.35 o 
  -1  12   5       50.78       48.68      7.64 o 
   0  12   5       82.79       93.02      9.05 o 
   1  12   5       46.47       53.98      7.76 o 
   2  12   5        3.87       -0.47      4.59 o 
  -4  13   5        0.23        0.00      4.23 o 
  -3  13   5       15.01       11.99      5.53 o 
  -2  13   5      122.53      142.29     10.58 o 
  -1  13   5       53.70       57.03      8.23 o 
   0  13   5       12.85        9.05      5.06 o 
   0 -16   6       38.11       35.51      6.35 o 
   1 -16   6       38.54       57.97      7.64 o 
   2 -16   6        3.25        5.41      4.59 o 
  -1 -15   6       42.88       35.63      6.00 o 
   0 -15   6        1.77       -1.53      3.65 o 
   1 -15   6       29.66       21.99      5.41 o 
   2 -15   6       16.61       18.70      5.29 o 
   3 -15   6       17.62       22.34      6.00 o 
   4 -15   6       51.58       52.92      7.17 o 
  -4 -14   6       80.12       95.72      8.58 o 
  -3 -14   6       14.64       10.47      4.59 o 
  -2 -14   6       17.19       15.40      4.70 o 
  -1 -14   6       97.90      104.78      7.88 o 
   0 -14   6       34.54       56.68      6.35 o 
   1 -14   6       80.74       82.32      7.41 o 
   2 -14   6      182.72      146.05      9.41 o 
   3 -14   6        3.30        1.45      2.90 o 
   4 -14   6      104.25      118.42      8.82 o 
   5 -14   6       68.38       60.09      7.29 o 
  -5 -13   6        6.61       -0.24      4.35 o 
  -4 -13   6      181.75      189.09     10.70 o 
  -3 -13   6      187.58      186.62     10.00 o 
  -2 -13   6       33.92       36.87      3.87 o 
  -1 -13   6       68.63       51.82      4.23 o 
   0 -13   6       47.28       35.75      5.29 o 
   1 -13   6        0.56        9.53      3.88 o 
   2 -13   6        0.62        5.68      2.86 o 
   3 -13   6      265.72      297.01      8.48 o 
   4 -13   6        4.58        5.06      3.88 o 
   5 -13   6        3.72        4.35      4.47 o 
   6 -13   6        8.26        8.35      4.82 o 
  -6 -12   6       98.15      103.13      9.64 o 
  -5 -12   6       55.46       32.46      6.00 o 
  -4 -12   6       91.46      103.95      8.11 o 
  -3 -12   6        2.09       -0.94      3.18 o 
  -2 -12   6       10.57        7.70      2.41 o 
  -1 -12   6       87.39       84.64      4.57 o 
   0 -12   6      196.02      177.79      5.79 o 
   1 -12   6      645.29      740.21     15.40 o 
   2 -12   6      111.08       96.97      5.70 o 
   3 -12   6      247.79      260.28      7.77 o 
   4 -12   6      166.21      165.69      9.05 o 
   5 -12   6       25.28       23.75      5.64 o 
   6 -12   6        0.93        5.29      4.82 o 
   7 -12   6       18.23       10.94      5.17 o 
  -6 -11   6       30.99       29.28      6.00 o 
  -5 -11   6        8.81       10.94      4.70 o 
  -4 -11   6      106.29      116.54      8.00 o 
  -3 -11   6       72.68       63.38      6.11 o 
  -2 -11   6      169.49      186.49      5.78 o 
  -1 -11   6      591.54      585.10      9.68 o 
   0 -11   6        9.72        3.79      1.68 o 
   1 -11   6      686.97      715.05      8.55 o 
   2 -11   6        1.55        1.65      2.33 o 
   3 -11   6       90.17       96.66      7.06 o 
   4 -11   6        0.08        4.12      3.76 o 
   5 -11   6        2.56        1.53      3.88 o 
   6 -11   6       30.35       37.75      6.11 o 
   7 -11   6        5.07        9.41      4.82 o 
  -7 -10   6       88.03       86.79      9.17 o 
  -6 -10   6       53.52       59.50      7.53 o 
  -5 -10   6        1.46        0.94      3.53 o 
  -4 -10   6      106.26      119.83      8.00 o 
  -3 -10   6      145.31      123.24      7.41 o 
  -2 -10   6       18.89       15.15      2.49 o 
  -1 -10   6      385.78      388.45      6.22 o 
   0 -10   6      585.87      548.54      7.06 o 
   1 -10   6        8.62        9.38      1.84 o 
   2 -10   6      219.97      274.68      7.11 o 
   3 -10   6       12.75       11.99      3.76 o 
   4 -10   6       57.68       67.73      6.94 o 
   5 -10   6       78.39       83.96      7.29 o 
   6 -10   6        0.42        0.35      3.65 o 
   7 -10   6       10.61       10.94      4.94 o 
  -7  -9   6       58.90       83.26      8.82 o 
  -6  -9   6       27.86       23.52      5.06 o 
  -5  -9   6      212.08      191.44      9.76 o 
  -4  -9   6        6.48        5.53      3.76 o 
  -3  -9   6      504.37      488.20      8.52 o 
  -2  -9   6      380.06      413.74      7.92 o 
  -1  -9   6      176.00      169.47      4.15 o 
   0  -9   6        1.74        0.40      1.28 o 
   1  -9   6      213.91      242.69      4.83 o 
   2  -9   6      343.08      348.61      7.44 o 
   3  -9   6      316.78      350.55     10.82 o 
   4  -9   6      305.16      354.55     12.58 o 
   5  -9   6       64.46       48.10      5.88 o 
   6  -9   6      193.98      193.68      9.88 o 
   7  -9   6       21.91       29.52      5.76 o 
   8  -9   6        2.12       -0.94      4.70 o 
  -8  -8   6        3.11        2.82      4.70 o 
  -7  -8   6       17.60       18.70      5.88 o 
  -6  -8   6       34.09       37.40      5.64 o 
  -5  -8   6     1104.20     1112.80     21.17 o 
  -4  -8   6      548.58      552.81     14.58 o 
  -3  -8   6      281.72      263.50      5.22 o 
  -2  -8   6     2205.04     2056.45     13.19 o 
  -1  -8   6      655.88      596.30      6.78 o 
   0  -8   6     1378.39     1285.57     10.97 o 
   1  -8   6      328.30      383.56     11.29 o 
   2  -8   6      147.88      232.49      8.47 o 
   3  -8   6      711.34      582.57     13.17 o 
   4  -8   6      133.94      146.05      8.47 o 
   5  -8   6       99.39       81.73      6.70 o 
   6  -8   6        9.63       12.70      4.12 o 
   7  -8   6       56.42       38.57      6.23 o 
   8  -8   6       36.40       29.99      6.11 o 
  -8  -7   6       33.10       35.51      6.47 o 
  -7  -7   6      118.34      130.53      9.29 o 
  -6  -7   6       41.98       30.69      5.29 o 
  -5  -7   6        8.72        2.94      3.76 o 
  -4  -7   6     2550.12     2663.67     22.64 o 
  -3  -7   6      710.77      659.18      6.94 o 
  -2  -7   6      345.34      346.27      7.63 o 
  -1  -7   6       62.93       58.46      2.59 o 
   0  -7   6      151.98      203.69      5.01 o 
   1  -7   6      393.92      356.44      6.52 o 
   2  -7   6      340.13      267.06      8.58 o 
   3  -7   6      163.24      135.47      6.82 o 
   4  -7   6       19.39       19.76      4.70 o 
   5  -7   6        0.30        3.76      3.53 o 
   6  -7   6       17.17       16.23      4.47 o 
   7  -7   6       89.09       95.49      7.88 o 
   8  -7   6       21.53       21.52      5.29 o 
  -9  -6   6        2.74        4.23      5.06 o 
  -8  -6   6        0.32       -2.47      3.88 o 
  -7  -6   6       55.54       55.86      6.70 o 
  -6  -6   6      477.90      451.68     13.88 o 
  -5  -6   6       46.04       52.98      3.62 o 
  -4  -6   6      234.81      264.83      5.96 o 
  -3  -6   6      708.77      672.21     17.53 o 
  -2  -6   6      754.23      711.55     17.10 o 
  -1  -6   6     1225.57     1222.90     10.15 o 
   0  -6   6     3080.09     3142.66     25.15 o 
   1  -6   6      721.54      740.26     13.05 o 
   2  -6   6      334.97      469.44     10.82 o 
   4  -6   6      120.75      120.89      7.17 o 
   5  -6   6      261.35      244.24     10.00 o 
   6  -6   6      181.13      176.04      8.94 o 
   7  -6   6        2.57        2.12      3.88 o 
   8  -6   6       20.92       22.58      5.64 o 
  -9  -5   6       38.81       44.80      7.06 o 
  -8  -5   6      161.51      156.28     10.23 o 
  -7  -5   6      134.48      166.16      9.41 o 
  -6  -5   6        0.02        1.16      2.01 o 
  -5  -5   6      135.83      128.10      4.52 o 
  -4  -5   6     1649.79     1562.60     13.71 o 
  -3  -5   6      910.74      881.16      7.08 o 
  -2  -5   6     1140.55     1275.89     15.05 o 
  -1  -5   6      590.18      717.82     12.22 o 
   0  -5   6     2857.43     3283.91     22.11 o 
   1  -5   6     2728.57     2981.74     28.22 o 
   2  -5   6      222.84      309.27      8.82 o 
   3  -5   6       81.36       71.14      5.41 o 
   4  -5   6        0.82       -0.47      2.35 o 
   5  -5   6       60.57       89.61      7.17 o 
   6  -5   6       92.27      102.07      7.64 o 
   7  -5   6       24.80       30.81      5.76 o 
   8  -5   6       10.32        6.82      4.47 o 
  -9  -4   6        5.98        5.53      4.82 o 
  -8  -4   6        0.45       -2.47      3.53 o 
  -7  -4   6      357.79      380.89     12.82 o 
  -6  -4   6      504.87      511.13      8.74 o 
  -5  -4   6        4.95        6.70      1.86 o 
  -4  -4   6       21.49       39.45      3.11 o 
  -3  -4   6       23.48       24.61      2.16 o 
  -2  -4   6     4293.48     4597.32    103.72 o 
  -1  -4   6      341.12      406.53     15.93 o 
   0  -4   6        2.15        4.59      2.12 o 
   1  -4   6       17.87        8.23      2.59 o 
   2  -4   6       89.20      107.36      5.41 o 
   3  -4   6      308.19      249.89      8.11 o 
   4  -4   6      188.85      209.32      7.88 o 
   5  -4   6      301.57      273.06      9.53 o 
   6  -4   6       35.24       16.11      4.23 o 
   7  -4   6       13.11       19.52      4.82 o 
   8  -4   6       19.82       11.05      4.47 o 
  -9  -3   6       71.93       71.26      7.76 o 
  -8  -3   6        0.51       -2.23      3.53 o 
  -7  -3   6       13.22       14.43      2.66 o 
  -6  -3   6        5.31        7.10      2.29 o 
  -5  -3   6      600.92      608.80      8.92 o 
  -4  -3   6     1067.02     1071.73     22.46 o 
  -3  -3   6     3226.26     3352.77     37.87 o 
  -2  -3   6      108.69      137.32      4.03 o 
  -1  -3   6      877.47      867.09     17.70 o 
   0  -3   6     1334.55     1241.92     15.88 o 
   1  -3   6      751.04      575.86     10.58 o 
   2  -3   6     1714.14     1439.71     17.76 o 
   3  -3   6      157.71      185.80      6.94 o 
   4  -3   6       11.71       17.05      3.29 o 
   5  -3   6       45.66       50.92      5.29 o 
   6  -3   6      574.38      564.57     13.64 o 
   7  -3   6      111.53      100.10      9.41 o 
   8  -3   6        5.25        6.47      4.47 o 
  -9  -2   6       27.78       31.99      5.76 o 
  -8  -2   6       31.08       36.68      3.74 o 
  -7  -2   6       81.77       95.68     11.00 o 
  -6  -2   6      770.81      776.91     10.68 o 
  -5  -2   6     2153.39     2332.43     18.21 o 
  -4  -2   6      264.87      303.92      5.94 o 
  -3  -2   6        3.86       14.04      4.70 o 
  -2  -2   6    11371.96    11713.47    155.70 o 
  -1  -2   6     3716.82     3971.60    163.28 o 
   0  -2   6     1119.08     1093.75     14.82 o 
   1  -2   6      400.92      339.61      8.35 o 
   2  -2   6      505.61      606.79     11.05 o 
   3  -2   6      308.26      298.57      8.11 o 
   4  -2   6       39.99       49.51      4.70 o 
   5  -2   6        3.38        0.80      1.99 o 
   6  -2   6      243.43      258.58     11.94 o 
   7  -2   6       18.83       27.63      5.76 o 
   8  -2   6       10.98        1.76      4.70 o 
  -9  -1   6      158.08      171.57     10.35 o 
  -8  -1   6      149.08      135.09     10.82 o 
  -7  -1   6       14.52       16.74      2.88 o 
  -6  -1   6       86.69       81.78      4.40 o 
  -5  -1   6     1117.45     1155.85     18.05 o 
  -4  -1   6     2419.38     2673.10     44.22 o 
  -3  -1   6       21.23       23.28      2.04 o 
  -2  -1   6      108.81      142.20     23.05 o 
  -1  -1   6     1464.40     1550.37     17.76 o 
   0  -1   6      146.73      155.17      7.94 o 
   1  -1   6      392.26      487.22      6.86 o 
   2  -1   6     5516.15     5830.12     88.61 o 
   3  -1   6      532.05      518.50      7.92 o 
   4  -1   6       81.40       84.52      4.21 o 
   5  -1   6      398.46      388.89      8.25 o 
   6  -1   6        7.45        9.41      4.12 o 
   7  -1   6      211.46      222.72     11.99 o 
   8  -1   6       26.62       41.04      7.53 o 
 -10   0   6       16.50       13.41      4.82 o 
  -9   0   6        0.17       -3.06      3.88 o 
  -8   0   6        9.06        9.41      4.23 o 
  -7   0   6      161.33      163.31     10.47 o 
  -6   0   6      592.04      563.79     10.11 o 
  -5   0   6      470.00      443.36      7.41 o 
  -4   0   6        3.94        5.44      1.52 o 
  -3   0   6      448.52      491.83      6.63 o 
  -2   0   6     3998.95     4031.74     33.16 o 
  -1   0   6     1897.24     1898.36     54.98 o 
   0   0   6      515.50      581.23      7.05 o 
   1   0   6       30.47       44.55      3.16 o 
   2   0   6       56.96       30.55      2.53 o 
   3   0   6      992.52      901.39     94.78 o 
   4   0   6      406.61      525.41     11.05 o 
   5   0   6        0.85        2.51      2.17 o 
   6   0   6      216.97      211.79     10.70 o 
   7   0   6       60.62       91.84      9.29 o 
   8   0   6       29.53       27.40      6.82 o 
 -10   1   6        0.27       -2.94      4.00 o 
  -9   1   6      154.26      152.40     10.00 o 
  -8   1   6      459.39      478.14     14.23 o 
  -7   1   6      144.97      130.06      7.64 o 
  -6   1   6      117.52      127.84      4.74 o 
  -5   1   6     1115.58     1066.43     14.35 o 
  -4   1   6     1997.30     2039.16     13.49 o 
  -3   1   6      109.72      116.10      3.36 o 
  -2   1   6      162.12      134.56      3.47 o 
  -1   1   6      264.08      362.01      6.35 o 
   0   1   6     2366.00     2195.71     15.26 o 
   1   1   6        2.25        6.45      1.65 o 
   2   1   6      590.37      645.49      8.47 o 
   3   1   6        0.20        4.01      1.82 o 
   4   1   6        2.68       15.67      3.41 o 
   5   1   6      195.31      180.39      9.76 o 
   6   1   6      166.55      155.46     10.11 o 
   7   1   6      145.36      165.22     10.94 o 
   8   1   6        3.68        0.59      5.29 o 
 -10   2   6        6.84        2.35      4.35 o 
  -9   2   6       34.95       28.93      5.64 o 
  -8   2   6        4.05       -0.12      3.53 o 
  -7   2   6      677.82      667.47     16.23 o 
  -6   2   6      198.21      199.32      8.82 o 
  -5   2   6      273.69      253.56      5.62 o 
  -4   2   6     1650.59     1830.74     11.28 o 
  -3   2   6       93.32      106.27      3.56 o 
  -2   2   6      938.43      909.44      9.02 o 
  -1   2   6      947.30      939.95     12.05 o 
   0   2   6      916.00      975.51     13.11 o 
   1   2   6       16.42       10.97      4.23 o 
   2   2   6      600.86      571.76      8.17 o 
   3   2   6      734.54      706.00      9.57 o 
   4   2   6      399.28      413.82     13.17 o 
   5   2   6       13.15        9.88      4.12 o 
   6   2   6       46.19       44.69      6.82 o 
   7   2   6      122.68      153.93     10.82 o 
   8   2   6       26.93       25.64      6.70 o 
 -10   3   6       41.61       36.22      6.82 o 
  -9   3   6      103.40      114.18      9.41 o 
  -8   3   6       14.32        9.41      4.23 o 
  -7   3   6       33.85       21.87      4.70 o 
  -6   3   6      316.56      362.43     11.76 o 
  -5   3   6       61.36       55.20      3.58 o 
  -4   3   6     1085.06     1103.14     11.26 o 
  -3   3   6      957.21     1036.16     10.68 o 
  -2   3   6        7.34       19.26      1.99 o 
  -1   3   6      277.12      224.71      7.70 o 
   0   3   6     4086.56     3711.57     55.09 o 
   1   3   6      953.40      835.11      9.30 o 
   2   3   6      576.28      577.37     18.17 o 
   3   3   6      367.91      328.44     11.05 o 
   4   3   6      411.30      391.94     13.52 o 
   5   3   6      249.28      299.40     12.47 o 
   6   3   6       84.38       97.60      8.82 o 
   7   3   6        8.71        8.58      5.06 o 
 -10   4   6        0.95       -2.70      4.47 o 
  -9   4   6       34.16       30.34      6.47 o 
  -8   4   6      266.02      254.36     11.64 o 
  -7   4   6      204.25      192.27      9.64 o 
  -6   4   6       49.26       50.10      6.00 o 
  -5   4   6       74.14       83.17     10.47 o 
  -4   4   6      488.64      492.85      8.02 o 
  -3   4   6     1243.58     1284.58     12.46 o 
  -2   4   6     1789.74     1684.85     14.22 o 
  -1   4   6     1330.73     1362.27     30.93 o 
   0   4   6        1.68       -1.19      1.19 o 
   1   4   6      475.79      585.64      7.84 o 
   2   4   6      481.40      435.45     12.23 o 
   3   4   6      295.06      290.34     11.05 o 
   4   4   6      208.13      212.14     10.58 o 
   5   4   6       53.01       48.10      6.70 o 
   6   4   6        2.85        2.12      4.82 o 
   7   4   6       42.50       63.15      8.58 o 
  -9   5   6       31.90       34.81      6.94 o 
  -8   5   6       17.72       22.93      5.64 o 
  -7   5   6      237.15      233.07     10.94 o 
  -6   5   6      178.67      201.12      8.94 o 
  -5   5   6      397.62      393.25      8.02 o 
  -4   5   6      234.60      216.98     12.99 o 
  -3   5   6      235.09      225.65      5.82 o 
  -2   5   6        5.46        7.00      1.82 o 
  -1   5   6      128.06      132.12      4.67 o 
   0   5   6      642.01      718.76     15.17 o 
   1   5   6      487.27      585.86     13.99 o 
   2   5   6     1586.29     1693.37     25.40 o 
   3   5   6       15.03       22.93      4.82 o 
   4   5   6      453.88      436.98     14.70 o 
   5   5   6      193.25      198.03     10.94 o 
   6   5   6        6.39        8.82      4.82 o 
   7   5   6        1.15        3.65      4.70 o 
  -9   6   6       41.27       25.87      6.47 o 
  -8   6   6        1.80       -1.06      4.12 o 
  -7   6   6        0.76       -3.18      3.53 o 
  -6   6   6      156.58      162.12      8.35 o 
  -5   6   6      224.58      247.50      7.05 o 
  -4   6   6       54.76       59.71      4.28 o 
  -3   6   6     1017.46     1001.13     40.69 o 
  -2   6   6      805.79      840.01     10.82 o 
  -1   6   6      202.66      207.16      5.57 o 
   0   6   6        6.81        9.41      3.53 o 
   1   6   6      399.79      344.67     11.52 o 
   2   6   6      163.93      122.89      8.23 o 
   3   6   6       25.32       26.93      5.17 o 
   4   6   6        2.64        4.59      4.47 o 
   5   6   6       27.52       21.76      5.76 o 
   6   6   6        1.90        0.94      4.23 o 
  -9   7   6        0.50       -2.94      4.35 o 
  -8   7   6       38.16       48.21      7.29 o 
  -7   7   6      129.29      120.65      9.17 o 
  -6   7   6       36.80       37.30      3.88 o 
  -5   7   6      102.71       98.13      7.17 o 
  -4   7   6        1.26        2.18      2.33 o 
  -3   7   6        2.45        3.53      2.25 o 
  -2   7   6      115.97      135.46      5.16 o 
  -1   7   6       37.07       43.04      5.41 o 
   0   7   6      568.96      546.35     14.70 o 
   1   7   6       40.73       34.22      5.76 o 
   2   7   6      124.70      135.12      8.47 o 
   3   7   6       12.05        9.88      4.70 o 
   4   7   6       37.37       37.75      6.59 o 
   5   7   6       84.34       96.08      8.94 o 
   6   7   6       29.78       24.22      6.11 o 
  -8   8   6        0.35        0.94      4.59 o 
  -7   8   6      102.82       91.06      5.71 o 
  -6   8   6        5.96        5.34      2.71 o 
  -5   8   6        2.32        1.12      2.33 o 
  -4   8   6      101.07       88.09      5.11 o 
  -3   8   6      289.59      283.03      7.41 o 
  -2   8   6      174.13      162.49      5.93 o 
  -1   8   6      396.37      378.54     12.94 o 
   0   8   6        0.13       -3.06      3.06 o 
   1   8   6      116.93      127.71      9.29 o 
   2   8   6      828.26      825.40     19.87 o 
   3   8   6       26.84       36.69      6.59 o 
   4   8   6       89.38       83.61      8.35 o 
   5   8   6       61.28       83.61      8.82 o 
  -8   9   6       10.13       12.35      5.29 o 
  -7   9   6       15.83        8.77      3.39 o 
  -6   9   6       55.06       61.92      5.19 o 
  -5   9   6       12.97       13.17      3.24 o 
  -4   9   6       64.72       71.86     10.00 o 
  -3   9   6      204.02      180.22      6.59 o 
  -2   9   6      271.38      344.08     12.94 o 
  -1   9   6      242.69      249.54     11.41 o 
   0   9   6      399.35      379.95     13.99 o 
   1   9   6      157.19      142.41      9.53 o 
   2   9   6       25.41       12.94      5.06 o 
   3   9   6      181.43      158.64     10.47 o 
   4   9   6       59.73       61.85      8.23 o 
  -7  10   6       22.78       24.35      5.06 o 
  -6  10   6       11.13        9.20      3.35 o 
  -5  10   6        6.10        4.59      3.03 o 
  -4  10   6      107.12      103.29      6.02 o 
  -3  10   6      427.83      418.99     14.70 o 
  -2  10   6       83.89       93.96      8.58 o 
  -1  10   6        4.66       -2.70      3.65 o 
   0  10   6        0.30       -3.53      3.53 o 
   1  10   6       40.37       54.21      7.53 o 
   2  10   6      158.48      165.46     10.70 o 
   3  10   6      104.20       97.25      9.41 o 
  -6  11   6       23.93       25.84      4.24 o 
  -5  11   6      105.16      109.16      6.36 o 
  -4  11   6       55.80       47.16      7.17 o 
  -3  11   6       42.09       31.99      6.35 o 
  -2  11   6       38.34       56.68      7.64 o 
  -1  11   6      409.79      379.71     15.40 o 
   0  11   6      248.68      236.60     12.35 o 
   1  11   6       92.51       84.67      8.82 o 
   2  11   6        3.97        6.59      5.53 o 
  -5  12   6       13.23        9.88      5.06 o 
  -4  12   6       39.62       46.10      7.53 o 
  -3  12   6      163.33      160.87     10.58 o 
  -2  12   6       71.77       71.97      8.70 o 
  -1  12   6        3.22        4.12      4.35 o 
   0  12   6      121.07      131.24     10.23 o 
   1  12   6      101.33      106.66      9.76 o 
  -3  13   6       14.67       17.99      6.35 o 
  -2  13   6       51.44       60.33      8.58 o 
   0 -16   7       24.23       29.05      6.23 o 
   1 -16   7       57.82       67.50      8.00 o 
   0 -15   7       24.71       21.76      5.29 o 
   1 -15   7        6.78       -1.53      3.88 o 
   2 -15   7       11.73        9.88      5.06 o 
   3 -15   7        0.73       -2.07      2.78 o 
   4 -15   7       21.27       15.64      5.41 o 
  -4 -14   7       58.48       52.56      7.41 o 
  -3 -14   7       26.53       25.99      5.53 o 
  -2 -14   7      103.07      106.66      8.11 o 
  -1 -14   7        0.08        2.94      3.53 o 
   0 -14   7       83.00       79.38      7.41 o 
   1 -14   7        0.97        1.18      3.41 o 
   2 -14   7        6.63       13.68      3.38 o 
   3 -14   7      136.02      143.73     11.47 o 
   4 -14   7       30.93       27.28      6.11 o 
   5 -14   7       10.80       18.11      5.88 o 
  -5 -13   7       66.52       75.61      8.23 o 
  -4 -13   7        0.37        0.82      4.35 o 
  -3 -13   7       15.13       12.58      4.47 o 
  -2 -13   7       19.21       36.10      5.53 o 
  -1 -13   7      151.88      146.97      5.78 o 
   0 -13   7        5.59        4.47      3.65 o 
   1 -13   7      330.98      284.96      7.98 o 
   2 -13   7       47.44       31.22      3.73 o 
   3 -13   7       40.74       50.45      6.70 o 
   4 -13   7      197.65      172.86      9.88 o 
   5 -13   7        0.29       -2.00      4.12 o 
   6 -13   7        0.07       -1.06      4.00 o 
  -6 -12   7        0.20       -1.65      4.47 o 
  -5 -12   7       36.75       40.22      6.47 o 
  -4 -12   7      302.10      276.47     11.76 o 
  -3 -12   7      145.96      132.76      8.23 o 
  -2 -12   7       11.96       12.82      3.88 o 
  -1 -12   7        6.66        7.47      2.28 o 
   0 -12   7      140.37      147.66      4.57 o 
   1 -12   7        3.25        1.81      2.37 o 
   2 -12   7       14.07       16.29      3.12 o 
   3 -12   7        3.20        7.29      4.12 o 
   4 -12   7        1.32       -0.35      3.88 o 
   5 -12   7        0.19       -0.94      3.88 o 
   6 -12   7        6.95        8.00      4.35 o 
  -6 -11   7        6.06        6.11      4.35 o 
  -5 -11   7        7.36        6.47      4.23 o 
  -4 -11   7        7.28        4.23      3.65 o 
  -3 -11   7      106.22      107.01      7.17 o 
  -2 -11   7        4.27        1.37      3.12 o 
  -1 -11   7      119.48      121.50      4.07 o 
   0 -11   7      751.16      768.54     21.91 o 
   1 -11   7       83.50       86.28      3.89 o 
   2 -11   7      297.44      322.82      7.80 o 
   3 -11   7      229.45      234.60     10.23 o 
   4 -11   7      118.07      141.70      8.58 o 
   5 -11   7        4.47       -0.47      3.53 o 
   6 -11   7       26.93       21.17      5.17 o 
   7 -11   7        9.15       17.05      5.41 o 
  -7 -10   7        8.16        7.17      5.06 o 
  -6 -10   7       16.50       20.34      5.41 o 
  -5 -10   7      163.02      167.22      9.76 o 
  -4 -10   7      400.73      357.02     12.35 o 
  -3 -10   7      159.84      197.32      8.82 o 
  -2 -10   7      164.91      163.53      5.18 o 
  -1 -10   7        4.52        7.06      1.76 o 
   0 -10   7      726.38      747.33      8.44 o 
   1 -10   7      581.26      530.70     17.80 o 
   2 -10   7      274.45      282.93     10.35 o 
   3 -10   7       79.71       67.15      6.35 o 
   4 -10   7       14.57        9.05      3.88 o 
   5 -10   7      127.70      122.77      8.11 o 
   6 -10   7       79.48       81.02      7.53 o 
   7 -10   7        0.80       -0.12      3.88 o 
  -7  -9   7      229.11      240.25     12.82 o 
  -6  -9   7       57.00       64.56      7.29 o 
  -5  -9   7      110.56      106.66      8.00 o 
  -4  -9   7      102.97       95.02      7.17 o 
  -3  -9   7      367.98      341.14     11.05 o 
  -2  -9   7      691.26      607.02     10.48 o 
  -1  -9   7      543.48      526.45      6.80 o 
   0  -9   7       67.22       63.02      3.08 o 
   1  -9   7        6.78        2.73      1.94 o 
   2  -9   7        9.94        7.76      3.41 o 
   3  -9   7       10.16        8.47      3.41 o 
   4  -9   7      533.60      497.54     13.88 o 
   5  -9   7      140.84      109.13      7.53 o 
   6  -9   7       13.21       15.17      4.59 o 
   7  -9   7       45.00       36.92      6.11 o 
   8  -9   7       11.22       15.40      5.53 o 
  -8  -8   7        6.44        1.06      4.35 o 
  -7  -8   7       30.47       31.99      5.88 o 
  -6  -8   7       85.03       85.26      8.00 o 
  -5  -8   7      661.89      698.16     16.70 o 
  -4  -8   7      122.60      107.36      7.29 o 
  -3  -8   7      141.05      152.02      6.47 o 
  -2  -8   7        7.45        4.64      1.50 o 
  -1  -8   7        0.72        1.38      1.31 o 
   0  -8   7      413.01      463.10     10.98 o 
   1  -8   7     1274.28     1113.15     17.64 o 
   2  -8   7      399.81      359.37     10.70 o 
   3  -8   7      253.54      213.55      8.94 o 
   4  -8   7      290.27      335.38     11.17 o 
   5  -8   7       21.04       28.58      4.94 o 
   6  -8   7      137.85      116.30      8.00 o 
   7  -8   7        2.91        1.65      4.00 o 
   8  -8   7        1.52        0.24      4.35 o 
  -8  -7   7       40.95       44.22      6.59 o 
  -7  -7   7       66.09       60.68      7.41 o 
  -6  -7   7       73.63      103.95      8.11 o 
  -5  -7   7      159.25      151.11      8.47 o 
  -4  -7   7        2.79        3.31      1.87 o 
  -3  -7   7      701.23      739.52      9.61 o 
  -2  -7   7     1996.26     2011.02     24.41 o 
  -1  -7   7      470.87      417.26      9.21 o 
   0  -7   7      289.00      353.01      5.87 o 
   1  -7   7      135.64      152.05      7.06 o 
   2  -7   7      542.90      563.40     12.23 o 
   4  -7   7      276.30      283.29     10.35 o 
   5  -7   7       13.66        7.17      3.29 o 
   6  -7   7        4.96       14.35      4.12 o 
   7  -7   7        2.01        0.24      3.65 o 
   8  -7   7        7.06        1.53      4.47 o 
  -9  -6   7       63.76       69.62      8.82 o 
  -8  -6   7        0.54       -3.65      3.65 o 
  -7  -6   7        8.09        4.12      3.88 o 
  -6  -6   7       80.16       76.67      7.29 o 
  -5  -6   7      254.77      236.72      8.47 o 
  -4  -6   7     1039.88      939.26     28.93 o 
  -3  -6   7        0.36       -1.24      1.44 o 
  -2  -6   7      107.31      149.23      4.91 o 
  -1  -6   7      220.65      132.51      6.18 o 
   0  -6   7      285.38      338.09     10.58 o 
   1  -6   7     1214.47     1385.97     19.29 o 
   2  -6   7      389.05      269.65      8.70 o 
   3  -6   7        7.35        7.53      2.94 o 
   4  -6   7       20.76       22.81      4.23 o 
   5  -6   7       17.79       26.46      4.70 o 
   6  -6   7       64.46       60.91      6.11 o 
   7  -6   7        2.99       -1.29      3.41 o 
   8  -6   7       43.40       34.81      6.23 o 
  -9  -5   7        0.20        0.71      4.70 o 
  -8  -5   7       40.51       49.27      7.06 o 
  -7  -5   7       63.83       59.27      6.70 o 
  -6  -5   7       25.80       32.03      3.14 o 
  -5  -5   7      269.78      301.01      6.71 o 
  -4  -5   7      211.76      196.39      5.41 o 
  -3  -5   7      223.62      221.38      5.31 o 
  -2  -5   7      120.90       90.51      3.04 o 
  -1  -5   7     2500.22     2637.32     18.79 o 
   0  -5   7     1304.03     1289.78     17.64 o 
   1  -5   7       52.40       99.25      5.76 o 
   2  -5   7     3211.45     3060.52     30.34 o 
   3  -5   7      803.98      844.21     15.76 o 
   4  -5   7      440.22      427.81     11.52 o 
   5  -5   7      285.39      258.12      9.88 o 
   6  -5   7      167.96      162.87      8.47 o 
   7  -5   7        6.66        5.29      3.76 o 
   8  -5   7        7.16        8.00      4.82 o 
  -9  -4   7        0.34       -1.18      4.23 o 
  -8  -4   7       27.76       22.11      5.41 o 
  -7  -4   7        0.14        1.02      2.07 o 
  -6  -4   7       71.43       74.77      6.06 o 
  -5  -4   7      986.45      932.59     35.75 o 
  -4  -4   7     1511.80     1611.31     46.10 o 
  -3  -4   7      327.07      409.70      9.53 o 
  -2  -4   7      153.53      204.12      5.03 o 
  -1  -4   7     5143.89     5615.86     44.45 o 
   0  -4   7      435.79      382.07      9.41 o 
   1  -4   7      806.63      729.68     12.82 o 
   2  -4   7      126.17      135.82      6.59 o 
   3  -4   7       10.82        9.05      2.70 o 
   4  -4   7       90.68       95.49      6.23 o 
   5  -4   7      110.19      109.13      6.94 o 
   6  -4   7      193.55      159.93      8.47 o 
   7  -4   7       10.56        5.64      4.00 o 
   8  -4   7       38.10       34.57      6.82 o 
  -9  -3   7       31.53       42.22      6.47 o 
  -8  -3   7       17.38       23.70      5.47 o 
  -7  -3   7      196.45      163.99      5.77 o 
  -6  -3   7      104.76      113.95      6.88 o 
  -5  -3   7      349.20      409.37      7.77 o 
  -4  -3   7      259.51      300.41     11.88 o 
  -3  -3   7     2761.99     2872.76     34.04 o 
  -2  -3   7     2802.12     3224.75     20.73 o 
  -1  -3   7     2424.94     2750.79     18.70 o 
   0  -3   7      269.68      376.19      9.29 o 
   1  -3   7       30.25       56.21      4.94 o 
   2  -3   7     1343.28     1514.97     19.87 o 
   3  -3   7      156.83      161.46      6.94 o 
   4  -3   7      127.02       99.96      6.11 o 
   5  -3   7      757.71      747.08     15.17 o 
   6  -3   7       66.23       73.47      4.83 o 
   7  -3   7       46.52       46.79      4.42 o 
   8  -3   7       40.54       33.75      6.82 o 
  -9  -2   7       23.85       19.52      5.06 o 
  -8  -2   7        2.66        1.44      2.41 o 
  -7  -2   7       35.09       28.22      3.20 o 
  -6  -2   7       73.32       81.79      4.45 o 
  -5  -2   7     1409.34     1449.48     31.75 o 
  -4  -2   7      576.70      569.93      8.11 o 
  -3  -2   7      150.59      164.37      4.65 o 
  -2  -2   7      125.64      177.92      8.47 o 
  -1  -2   7     2936.64     2927.64     28.11 o 
   0  -2   7     3504.89     3588.92     21.99 o 
   1  -2   7     1871.11     1820.25     21.05 o 
   2  -2   7        4.74        5.76      2.47 o 
   3  -2   7        1.31        5.88      2.59 o 
   4  -2   7      384.67      302.84     23.99 o 
   5  -2   7       10.12        7.36      2.29 o 
   6  -2   7      423.81      422.47     18.52 o 
   7  -2   7        6.42        8.35      5.06 o 
   8  -2   7        4.14        2.00      4.70 o 
  -9  -1   7      135.97      142.53     10.00 o 
  -8  -1   7       44.85       46.84      4.47 o 
  -7  -1   7      201.81      181.81      5.90 o 
  -6  -1   7      502.84      518.80      8.73 o 
  -5  -1   7      162.69      154.28      4.98 o 
  -4  -1   7      623.98      649.02      9.53 o 
  -3  -1   7     3960.66     3907.22     42.16 o 
  -2  -1   7     7051.33     7140.30     71.56 o 
  -1  -1   7      828.33      987.30      9.15 o 
   0  -1   7     1102.09     1191.93     20.46 o 
   1  -1   7      893.59      972.04     20.64 o 
   2  -1   7      560.12      620.30     17.52 o 
   3  -1   7      109.88      133.87      7.76 o 
   4  -1   7        4.02        3.63      2.18 o 
   5  -1   7        3.50        0.00      2.16 o 
   6  -1   7        5.19        7.88      4.23 o 
   7  -1   7       25.61       20.23      5.53 o 
   8  -1   7       19.53       19.64      6.23 o 
 -10   0   7       26.74       28.11      6.47 o 
  -9   0   7      277.31      305.98     13.17 o 
  -8   0   7        0.42       -3.06      3.06 o 
  -7   0   7      110.35      106.41      4.93 o 
  -6   0   7      633.04      667.13      9.88 o 
  -5   0   7     1575.38     1621.27     14.92 o 
  -4   0   7      498.96      505.54      7.76 o 
  -3   0   7      948.88      942.66     10.04 o 
  -2   0   7      512.50      683.58     12.23 o 
  -1   0   7     1677.84     1665.30     12.42 o 
   0   0   7      206.32      240.09     10.35 o 
   1   0   7      533.61      557.64      8.11 o 
   2   0   7     1406.45     1669.04     14.88 o 
   3   0   7       34.03       56.92      3.72 o 
   4   0   7      677.95      579.09      9.45 o 
   5   0   7      236.76      249.89     10.94 o 
   6   0   7       20.53       31.16      6.00 o 
   7   0   7        4.83       -1.41      4.59 o 
   8   0   7       10.15       11.29      5.41 o 
 -10   1   7        6.43        2.47      4.59 o 
  -9   1   7        1.91        2.12      4.12 o 
  -8   1   7       71.65       73.85      7.29 o 
  -7   1   7       15.59        8.82      3.76 o 
  -6   1   7      238.38      242.44      6.16 o 
  -5   1   7        0.79        0.76      1.66 o 
  -4   1   7      812.61      832.47      7.11 o 
  -3   1   7     2805.19     3115.55     50.57 o 
  -2   1   7      654.14      522.82      9.70 o 
  -1   1   7      269.18      318.40      7.23 o 
   0   1   7        5.30        0.76      1.25 o 
   1   1   7      923.35      755.09      9.31 o 
   2   1   7      161.55      128.35      4.72 o 
   3   1   7     1228.56     1251.11     13.33 o 
   4   1   7       75.25       86.67      7.29 o 
   5   1   7       63.64       61.38      7.06 o 
   6   1   7      194.29      232.49     12.11 o 
   7   1   7       33.51       40.57      6.94 o 
 -10   2   7        4.11        1.88      4.82 o 
  -9   2   7       31.63       39.75      6.47 o 
  -8   2   7        0.10       -0.35      3.65 o 
  -6   2   7      482.49      500.13     13.29 o 
  -5   2   7      323.06      313.42      6.41 o 
  -4   2   7       43.20       82.19      4.35 o 
  -3   2   7     2645.68     2824.23     25.52 o 
  -2   2   7       49.43       47.70      3.06 o 
  -1   2   7     3430.99     3241.72     20.54 o 
   0   2   7      126.78      114.15      7.41 o 
   1   2   7      476.81      504.65     13.23 o 
   2   2   7      601.69      652.21      9.18 o 
   3   2   7        1.66       -0.35      2.70 o 
   4   2   7       61.23       87.26      7.64 o 
   5   2   7       91.21      112.54      8.94 o 
   6   2   7      209.60      208.50     11.76 o 
   7   2   7       13.85       12.47      5.41 o 
 -10   3   7       42.48       34.69      7.17 o 
  -9   3   7      100.47      101.13      9.29 o 
  -8   3   7       34.99       33.16      5.76 o 
  -7   3   7      104.06      105.25      7.64 o 
  -6   3   7      127.79      115.13      7.41 o 
  -5   3   7      925.96     1009.08     11.58 o 
  -4   3   7      323.00      288.51      6.02 o 
  -3   3   7        2.58        5.17      1.58 o 
  -2   3   7       77.04       59.04      3.47 o 
  -1   3   7      843.87      860.66      9.80 o 
   0   3   7      142.19      112.77      4.14 o 
   1   3   7      613.30      638.45      8.76 o 
   2   3   7     1348.50     1310.04     13.19 o 
   3   3   7      672.60      694.99     16.46 o 
   4   3   7       10.61       17.05      4.59 o 
   5   3   7       21.55       18.93      5.76 o 
   6   3   7      144.57      177.10     11.41 o 
   7   3   7       17.05       19.99      6.23 o 
  -9   4   7       14.41       17.40      5.76 o 
  -8   4   7      151.47      133.35      9.41 o 
  -6   4   7      110.71      112.19      8.00 o 
  -5   4   7        1.10        3.77      1.94 o 
  -4   4   7      164.18      150.34      4.97 o 
  -3   4   7       96.53       99.76      4.27 o 
  -2   4   7        7.19        5.30      1.79 o 
  -1   4   7     3398.77     3461.40     31.28 o 
   0   4   7      770.24      832.28     16.70 o 
   1   4   7        7.25       22.80      2.43 o 
   2   4   7        2.74        3.41      3.29 o 
   3   4   7        2.01        0.94      3.29 o 
   4   4   7      323.55      330.32     13.05 o 
   5   4   7       19.10       19.52      5.53 o 
   6   4   7       14.07       10.82      5.29 o 
   7   4   7        7.36       10.11      5.64 o 
  -9   5   7       81.60       72.67      8.47 o 
  -8   5   7       54.55       67.85      7.76 o 
  -7   5   7        1.72        3.06      4.00 o 
  -6   5   7        1.52       -1.89      2.03 o 
  -5   5   7       73.93       70.79      4.64 o 
  -4   5   7      180.82      166.54      5.60 o 
  -3   5   7      911.94      920.07     11.51 o 
  -2   5   7       77.92       83.39      4.32 o 
  -1   5   7       38.69       30.05      4.23 o 
   0   5   7      157.10      143.38      4.80 o 
   1   5   7      117.36       94.66      7.29 o 
   2   5   7      270.74      228.02     10.35 o 
   3   5   7      258.72      240.72     11.05 o 
   4   5   7        0.84       -3.29      3.29 o 
   5   5   7        7.49        6.70      4.94 o 
   6   5   7       17.31       22.34      6.47 o 
  -9   6   7        2.12       -4.47      4.47 o 
  -8   6   7       24.28       22.93      5.88 o 
  -7   6   7       25.19       25.75      5.41 o 
  -6   6   7       35.62       35.68      3.63 o 
  -5   6   7      420.73      413.74      9.88 o 
  -4   6   7      207.86      214.33      6.48 o 
  -3   6   7      306.71      336.41      9.53 o 
  -2   6   7      235.02      275.42      6.71 o 
  -1   6   7       81.48       72.37      4.27 o 
   0   6   7      478.09      440.63     12.94 o 
   1   6   7      289.18      219.08      9.88 o 
   2   6   7      196.57      149.70      9.17 o 
   3   6   7      239.21      239.07     11.41 o 
   4   6   7      502.44      487.67     16.23 o 
   5   6   7      180.71      170.51     11.17 o 
   6   6   7        0.69        0.35      4.82 o 
  -9   7   7        1.93        6.94      5.53 o 
  -8   7   7        1.52       -1.06      4.23 o 
  -7   7   7       33.91       39.63      6.35 o 
  -6   7   7       31.00       42.43      8.11 o 
  -5   7   7       37.58       41.42      4.05 o 
  -4   7   7      240.83      265.61      7.52 o 
  -3   7   7      374.12      378.24     10.00 o 
  -2   7   7      188.32      183.23     10.35 o 
  -1   7   7        4.67        0.59      3.06 o 
   0   7   7      170.94      168.98      9.64 o 
   1   7   7     1409.61     1364.69     24.34 o 
   2   7   7       17.59        9.17      4.00 o 
   3   7   7      116.81      101.48      8.70 o 
   4   7   7       44.88       39.75      6.94 o 
   5   7   7       62.90       58.33      8.11 o 
  -8   8   7        0.23       -2.47      4.59 o 
  -7   8   7      172.99      190.37      7.46 o 
  -6   8   7      163.70      182.78      7.10 o 
  -5   8   7       22.60       23.28      3.66 o 
  -4   8   7      125.98      128.69      9.53 o 
  -3   8   7       65.18       80.46      4.94 o 
  -2   8   7        2.67        4.59      3.76 o 
  -1   8   7      107.57      113.13      8.47 o 
   0   8   7      290.63      293.63     12.58 o 
   1   8   7       63.60       42.92      6.47 o 
   2   8   7      291.65      283.29     12.35 o 
   3   8   7       85.49       82.67      8.35 o 
   4   8   7      159.91      135.23     10.11 o 
  -8   9   7       10.67       18.11      6.11 o 
  -7   9   7        5.15       11.72      5.88 o 
  -6   9   7      149.84      141.53      6.98 o 
  -5   9   7       79.13       83.96      5.65 o 
  -4   9   7       33.17       30.24      4.17 o 
  -3   9   7      217.99      213.32     10.58 o 
  -2   9   7      126.21      150.40      9.76 o 
  -1   9   7       23.17       27.05      5.76 o 
   0   9   7      225.18      240.13     12.11 o 
   1   9   7      623.68      581.62     17.64 o 
   2   9   7      400.87      333.62     14.35 o 
   3   9   7        2.16        3.53      4.47 o 
   4   9   7       33.33       36.57      7.41 o 
  -7  10   7       67.10       71.42      5.73 o 
  -6  10   7       43.83       46.54      4.90 o 
  -5  10   7      108.14      111.47      6.44 o 
  -4  10   7       14.19       12.11      5.17 o 
  -3  10   7       70.43       74.56      8.11 o 
  -2  10   7      477.51      447.57     15.76 o 
  -1  10   7      175.45      143.70     10.00 o 
   0  10   7       82.74       65.27      8.11 o 
   1  10   7       61.97       62.09      8.23 o 
   2  10   7       96.40       69.03      8.47 o 
   3  10   7       59.13       49.39      7.88 o 
  -6  11   7        2.03        0.71      2.91 o 
  -5  11   7        8.33       11.29      5.17 o 
  -4  11   7      233.91      273.29     13.05 o 
  -3  11   7      191.09      174.16     10.94 o 
  -2  11   7       19.03       20.34      5.76 o 
  -1  11   7      316.65      326.33     14.46 o 
   0  11   7       59.55       52.56      7.76 o 
   1  11   7       37.36       33.40      6.35 o 
   2  11   7        5.90        6.82      5.53 o 
  -4  12   7        1.01       -2.00      4.47 o 
  -3  12   7       44.65       46.10      7.29 o 
  -2  12   7       63.43       68.09      8.11 o 
  -1  12   7       94.45       83.26      8.82 o 
   0  12   7        3.42       -1.41      4.82 o 
   0 -15   8      158.80      167.81     10.23 o 
   1 -15   8      116.60      128.77      9.17 o 
   2 -15   8        9.63        3.41      4.12 o 
   3 -15   8        0.00        2.82      4.59 o 
  -4 -14   8       59.30       64.32      7.41 o 
  -3 -14   8       95.35      122.77      8.94 o 
  -2 -14   8       98.76       84.79      7.53 o 
   0 -14   8        6.50       11.76      4.70 o 
   1 -14   8        2.49        0.82      3.53 o 
   2 -14   8        0.37        0.49      2.70 o 
   3 -14   8       62.98       60.09      7.29 o 
   4 -14   8       36.22       30.81      6.70 o 
   5 -14   8        0.11        1.29      4.59 o 
  -5 -13   8      155.07      119.24      9.53 o 
  -4 -13   8       37.36       29.16      6.00 o 
  -3 -13   8       25.14       35.63      5.88 o 
  -2 -13   8        9.19        2.23      3.65 o 
  -1 -13   8      256.36      258.83     10.23 o 
   0 -13   8       76.48       74.08      7.17 o 
   1 -13   8        8.15       12.05      2.99 o 
   2 -13   8       68.50       56.83      8.88 o 
   3 -13   8       11.54        5.64      4.23 o 
   4 -13   8       42.38       69.62      7.64 o 
   5 -13   8       41.31       58.56      7.76 o 
  -6 -12   8        1.11       -0.59      4.70 o 
  -5 -12   8        5.41        5.17      4.47 o 
  -4 -12   8       82.48       83.26      7.64 o 
  -3 -12   8      288.39      312.45     11.88 o 
  -2 -12   8       76.48       61.03      5.88 o 
  -1 -12   8      106.61      105.69      4.91 o 
   0 -12   8        0.33        0.99      1.75 o 
   1 -12   8      137.00      153.46      6.11 o 
   2 -12   8       19.56       21.17      5.17 o 
   3 -12   8       95.03       94.55      7.29 o 
   4 -12   8       18.65       17.17      5.17 o 
   5 -12   8        0.88       -1.06      3.65 o 
   6 -12   8        2.70       10.70      5.17 o 
  -6 -11   8       15.13       15.05      5.06 o 
  -5 -11   8      271.80      277.41     12.47 o 
  -4 -11   8       48.55       51.04      6.23 o 
  -3 -11   8       29.69       29.52      4.82 o 
  -2 -11   8      196.47      190.62      8.58 o 
  -1 -11   8      157.95      169.11      4.65 o 
   0 -11   8      161.21      108.57      4.07 o 
   1 -11   8       79.91       68.38      4.68 o 
   2 -11   8       17.15       26.22      5.29 o 
   3 -11   8       59.56       58.56      6.35 o 
   4 -11   8        7.10        9.88      4.47 o 
   5 -11   8        0.47       -2.00      3.53 o 
   6 -11   8       16.34       14.70      4.59 o 
  -7 -10   8       80.04       77.85      8.23 o 
  -6 -10   8      111.97      114.18      8.94 o 
  -5 -10   8      116.33      110.42      8.35 o 
  -4 -10   8      389.60      340.55     11.99 o 
  -3 -10   8       70.85       57.97      5.76 o 
  -2 -10   8        1.66        2.94      2.08 o 
  -1 -10   8       31.28       46.84      3.05 o 
   0 -10   8       12.17       21.04      2.26 o 
   1 -10   8       93.19      137.05      8.17 o 
   2 -10   8      237.19      250.36     10.11 o 
   3 -10   8      128.36      110.30      7.76 o 
   4 -10   8       75.50       52.09      6.47 o 
   5 -10   8        1.14       -1.65      3.41 o 
   6 -10   8       23.63       28.93      5.64 o 
   7 -10   8       20.25       16.23      5.29 o 
  -7  -9   8       28.49       30.57      6.35 o 
  -6  -9   8      242.84      263.53     11.88 o 
  -5  -9   8       97.47      124.18      8.47 o 
  -4  -9   8      171.69      182.27      8.94 o 
  -3  -9   8        9.56       13.96      2.54 o 
  -2  -9   8      315.76      342.27      7.39 o 
  -1  -9   8      548.27      563.86      7.43 o 
   0  -9   8      845.25      843.60     18.88 o 
   1  -9   8      185.66      165.93      8.47 o 
   2  -9   8       88.76       88.43      7.06 o 
   3  -9   8       53.80       49.74      6.00 o 
   4  -9   8       45.80       58.92      6.47 o 
   5  -9   8      179.99      160.16      9.41 o 
   6  -9   8        1.82       -0.12      3.88 o 
   7  -9   8       21.14       11.88      5.17 o 
  -8  -8   8       97.94       98.07      9.05 o 
  -7  -8   8       35.75       44.80      6.47 o 
  -6  -8   8        9.13       12.11      4.70 o 
  -5  -8   8      126.26      153.93      8.82 o 
  -4  -8   8      101.29      101.85      5.59 o 
  -3  -8   8      648.37      662.00      9.92 o 
  -2  -8   8      240.39      291.72      6.73 o 
  -1  -8   8       36.39       24.44      2.04 o 
   0  -8   8       21.42       13.93      2.70 o 
   1  -8   8       10.46        9.05      3.76 o 
   2  -8   8       96.88      120.18      7.64 o 
   3  -8   8      490.67      532.70     13.52 o 
   4  -8   8      282.67      274.70     10.82 o 
   5  -8   8       98.41       70.79      6.82 o 
   6  -8   8      111.65      106.89      8.23 o 
   7  -8   8       25.69       28.58      5.76 o 
  -8  -7   8        5.70        4.00      4.47 o 
  -7  -7   8       44.41       49.74      6.59 o 
  -6  -7   8       39.33       34.22      5.53 o 
  -5  -7   8      178.26      178.83      5.65 o 
  -4  -7   8        2.30        0.17      2.35 o 
  -3  -7   8       86.17       97.25      4.44 o 
  -2  -7   8       53.41       46.81      2.62 o 
  -1  -7   8      603.58      615.18     10.58 o 
   0  -7   8      893.83      843.02     10.76 o 
   1  -7   8      539.12      530.59     12.23 o 
   2  -7   8       91.47      123.00      7.29 o 
   3  -7   8      116.77       93.96      6.47 o 
   4  -7   8      268.41      258.36     10.11 o 
   5  -7   8       29.66       24.93      4.82 o 
   6  -7   8       19.24       14.11      4.70 o 
   7  -7   8        0.01        1.76      4.12 o 
   8  -7   8       28.46       28.22      6.00 o 
  -9  -6   8       45.50       44.57      6.94 o 
  -8  -6   8        6.42        5.41      4.47 o 
  -7  -6   8       55.29       59.39      6.82 o 
  -6  -6   8        4.66        0.00      3.06 o 
  -5  -6   8        1.11       -0.17      1.75 o 
  -4  -6   8      321.20      372.70      9.94 o 
  -3  -6   8     1613.54     1315.51    113.19 o 
  -2  -6   8        1.84        4.13      1.12 o 
  -1  -6   8      484.06      474.11     20.05 o 
   0  -6   8       83.64      143.58      7.53 o 
   1  -6   8     1725.07     1851.77     23.52 o 
   2  -6   8      931.54      858.09     15.88 o 
   3  -6   8      311.65      316.21     10.35 o 
   4  -6   8      169.67      172.63      8.70 o 
   5  -6   8      301.93      331.50     11.41 o 
   6  -6   8       95.96       98.54      7.17 o 
   7  -6   8        5.54        2.00      3.76 o 
   8  -6   8        1.08       -0.24      4.12 o 
  -9  -5   8       30.60       23.40      5.88 o 
  -8  -5   8       14.26       10.35      4.82 o 
  -7  -5   8       84.52      114.07      8.11 o 
  -6  -5   8      177.78      175.72      5.84 o 
  -5  -5   8      415.98      409.61     13.76 o 
  -4  -5   8      132.91      151.73      5.94 o 
  -3  -5   8       23.92       18.47      2.28 o 
  -2  -5   8     1269.61      979.76    123.36 o 
  -1  -5   8      549.85      617.54     23.40 o 
   0  -5   8      484.70      522.24     11.88 o 
   1  -5   8      700.50      684.17     13.17 o 
   2  -5   8        0.18        1.76      2.59 o 
   3  -5   8      275.61      260.71      9.29 o 
   4  -5   8      270.86      236.37      8.82 o 
   5  -5   8       99.12       88.78      6.82 o 
   6  -5   8        0.55        1.53      3.41 o 
   7  -5   8        3.04       -0.35      3.53 o 
   8  -5   8        0.35       -0.91      2.73 o 
  -9  -4   8        5.99       10.70      4.70 o 
  -8  -4   8       59.44       44.22      6.23 o 
  -7  -4   8       58.71       54.11      4.28 o 
  -6  -4   8      177.82      178.84      5.97 o 
  -5  -4   8      290.60      291.03      6.85 o 
  -4  -4   8      113.80      124.03      4.61 o 
  -3  -4   8      787.93      708.75      9.40 o 
  -2  -4   8        0.76        2.42      1.64 o 
  -1  -4   8      461.35      453.08     71.26 o 
   0  -4   8      424.24      382.89     10.00 o 
   2  -4   8     4847.76     5146.66     43.27 o 
   3  -4   8        1.38        0.47      2.70 o 
   4  -4   8        1.24        1.88      2.94 o 
   5  -4   8      495.00      458.97     12.47 o 
   6  -4   8       14.73       20.70      4.59 o 
   7  -4   8       50.82       59.99      5.23 o 
   8  -4   8        1.05        4.23      4.70 o 
  -9  -3   8       25.86       31.28      5.76 o 
  -8  -3   8        1.62        0.82      2.41 o 
  -7  -3   8      203.50      262.59     10.41 o 
  -6  -3   8      252.90      228.70     11.99 o 
  -5  -3   8      763.18      740.43     10.39 o 
  -4  -3   8        1.13        1.19      1.66 o 
  -3  -3   8        0.62        2.97      1.64 o 
  -2  -3   8     9222.52     9761.56    151.64 o 
  -1  -3   8     4544.05     3580.29     33.51 o 
   0  -3   8     1333.66     1563.54     21.17 o 
   1  -3   8      317.09      338.09      9.88 o 
   2  -3   8      631.28      588.33     12.23 o 
   3  -3   8      702.61      748.73     14.82 o 
   4  -3   8       15.58       18.34      4.12 o 
   5  -3   8      228.60      200.15      8.82 o 
   6  -3   8        1.85        0.76      2.33 o 
   7  -3   8       38.48       38.22      6.70 o 
   8  -3   8        6.58        8.70      5.17 o 
  -9  -2   8      284.23      308.69     12.47 o 
  -8  -2   8       28.79       27.55      3.53 o 
  -7  -2   8       17.60       13.09      2.69 o 
  -6  -2   8      175.23      167.63     10.17 o 
  -5  -2   8      307.57      298.88      9.17 o 
  -4  -2   8      272.82      282.48      6.70 o 
  -3  -2   8     1462.92     1427.18     13.41 o 
  -2  -2   8      624.32      696.59      9.02 o 
  -1  -2   8      220.71      352.49     17.76 o 
   0  -2   8     2012.40     2412.35     17.48 o 
   1  -2   8      914.49      990.48     14.41 o 
   2  -2   8      767.95      744.15     15.29 o 
   3  -2   8        5.47        8.82      2.24 o 
   4  -2   8      166.04      190.36      6.24 o 
   5  -2   8       53.35       47.14      4.10 o 
   6  -2   8      192.35      206.50     11.29 o 
   7  -2   8       46.39       56.33      7.88 o 
   8  -2   8       10.13        5.17      5.41 o 
  -9  -1   8        0.68       -1.29      4.00 o 
  -8  -1   8       24.07       19.82      3.24 o 
  -7  -1   8      156.92      185.43     12.88 o 
  -6  -1   8      219.33      203.81      6.08 o 
  -5  -1   8      673.71      717.69     20.81 o 
  -4  -1   8      359.04      389.24     12.82 o 
  -3  -1   8      141.64      122.80      7.64 o 
  -2  -1   8      643.81      752.14     13.52 o 
  -1  -1   8     4264.99     4404.22     29.22 o 
   0  -1   8       15.50        9.54      1.81 o 
   1  -1   8      182.33      183.27      5.36 o 
   2  -1   8        3.18        3.56      1.79 o 
   3  -1   8      415.71      319.83      7.20 o 
   4  -1   8      151.14      166.51      8.11 o 
   5  -1   8        0.71        2.07      2.45 o 
   6  -1   8        1.45       -0.71      3.88 o 
   7  -1   8       19.09       24.81      6.47 o 
   8  -1   8        0.39        2.35      5.29 o 
 -10   0   8       13.79       15.29      5.53 o 
  -9   0   8       83.18       83.96      8.00 o 
  -8   0   8        2.14       -3.18      3.65 o 
  -7   0   8       97.81      102.12      4.89 o 
  -6   0   8       58.93       50.80      3.86 o 
  -5   0   8      499.84      468.13      8.10 o 
  -4   0   8     1386.49     1405.87     13.48 o 
  -3   0   8      828.64      829.00     11.17 o 
  -2   0   8     5470.02     5424.05     28.32 o 
  -1   0   8      256.20      265.00      5.19 o 
   0   0   8      473.82      369.53     10.58 o 
   1   0   8       14.13       18.92      9.94 o 
   2   0   8      715.67      687.53      9.87 o 
   3   0   8        0.32        6.15      2.23 o 
   4   0   8        1.34        2.64      2.14 o 
   5   0   8      134.84      134.88      9.53 o 
   6   0   8        5.40        0.35      4.70 o 
   7   0   8       22.03       22.70      6.35 o 
 -10   1   8        0.13       -1.06      4.70 o 
  -9   1   8        3.52        1.76      4.35 o 
  -8   1   8      205.02      192.39      9.88 o 
  -7   1   8      158.41      172.51      8.82 o 
  -6   1   8      273.55      238.31      6.27 o 
  -5   1   8      464.08      476.56     19.52 o 
  -4   1   8     1795.20     1899.43     50.37 o 
  -3   1   8      167.06      167.42      4.41 o 
  -2   1   8     1174.27     1038.47     13.35 o 
  -1   1   8        5.29        5.86      1.55 o 
   0   1   8       69.26       72.52      3.74 o 
   1   1   8        0.71        3.93      1.70 o 
   2   1   8       69.70       63.67      4.12 o 
   3   1   8      690.36      761.98     11.07 o 
   4   1   8      299.02      269.41     11.29 o 
   5   1   8       50.03       65.27      7.53 o 
   6   1   8       60.89       85.26      9.17 o 
   7   1   8        4.02       12.94      5.41 o 
 -10   2   8       11.37       10.11      5.29 o 
  -9   2   8        9.99       18.23      5.64 o 
  -8   2   8       15.32       13.76      4.47 o 
  -7   2   8       74.35       73.73      6.82 o 
  -6   2   8      225.87      218.37      9.88 o 
  -5   2   8       57.04       65.43      4.01 o 
  -4   2   8      124.40      115.96     10.58 o 
  -3   2   8      317.62      196.71      4.92 o 
  -2   2   8       17.78       23.63      2.23 o 
  -1   2   8       30.19       31.61      3.35 o 
   0   2   8     1854.46     1693.69     17.05 o 
   1   2   8     2031.46     2083.95     17.24 o 
   2   2   8      540.63      547.79     15.99 o 
   3   2   8      110.02       98.19      7.64 o 
   4   2   8       84.82       87.37      7.88 o 
   5   2   8       11.08       11.99      5.17 o 
   6   2   8       29.91       35.16      6.70 o 
   7   2   8       79.81       71.50      8.94 o 
  -9   3   8       28.47       29.75      6.35 o 
  -8   3   8       86.21       77.50      7.41 o 
  -7   3   8      359.23      397.71     13.64 o 
  -6   3   8       83.45       74.08      6.70 o 
  -5   3   8        0.61        2.42      1.86 o 
  -4   3   8      550.45      563.75      8.67 o 
  -3   3   8      122.33       96.17      4.25 o 
  -2   3   8     1218.89     1351.28     13.13 o 
  -1   3   8     1249.20     1323.79     13.22 o 
   0   3   8       25.67       25.88      2.63 o 
   1   3   8      530.29      504.49     10.82 o 
   2   3   8      567.42      593.97     14.93 o 
   3   3   8       16.05       12.11      4.12 o 
   4   3   8      276.10      290.69     12.11 o 
   5   3   8      150.90      140.88      9.88 o 
   6   3   8       52.92       50.21      7.76 o 
   7   3   8       11.87        8.23      5.41 o 
  -9   4   8       38.97       49.04      7.53 o 
  -8   4   8        1.54        0.47      4.23 o 
  -7   4   8      130.23      130.30      8.82 o 
  -6   4   8      201.18      202.62      9.64 o 
  -5   4   8      390.08      397.76      8.10 o 
  -4   4   8       37.08       41.24      3.35 o 
  -3   4   8      649.60      579.78      9.00 o 
  -2   4   8       50.64       74.18      4.16 o 
  -1   4   8        2.48       -0.41      1.57 o 
   0   4   8      949.22      860.59     10.93 o 
   1   4   8      101.16       89.49      6.94 o 
   2   4   8     1436.22     1424.43     23.99 o 
   3   4   8      124.03      123.83      8.58 o 
   4   4   8       11.64       12.94      4.82 o 
   5   4   8      240.50      220.61     11.99 o 
   6   4   8      162.03      171.34     11.41 o 
  -9   5   8       11.15        2.59      4.82 o 
  -8   5   8        7.63        7.53      4.94 o 
  -7   5   8       42.66       46.10      6.70 o 
  -6   5   8       93.13       78.67      7.17 o 
  -5   5   8      763.81      765.40     11.25 o 
  -4   5   8      256.15      262.47      6.86 o 
  -3   5   8      592.62      607.46     10.23 o 
  -2   5   8      375.30      365.16      7.64 o 
  -1   5   8      261.37      241.50      6.53 o 
   0   5   8      118.63      149.82      8.35 o 
   1   5   8        2.79        9.29      3.76 o 
   2   5   8        2.92       11.05      4.23 o 
   3   5   8      149.37      126.18      8.82 o 
   4   5   8      316.23      295.28     13.05 o 
   5   5   8        0.32        3.29      4.59 o 
   6   5   8        0.15       -4.12      4.12 o 
  -9   6   8        0.96       -4.12      4.12 o 
  -8   6   8        0.07       -0.94      4.12 o 
  -7   6   8       15.72       14.35      4.82 o 
  -6   6   8       82.10       83.95      4.92 o 
  -5   6   8      155.85      175.82      7.53 o 
  -4   6   8      251.10      271.92      9.47 o 
  -3   6   8      109.01      115.89      5.43 o 
  -2   6   8      883.58      912.82     16.35 o 
  -1   6   8        8.75        7.65      2.46 o 
   0   6   8      175.09      178.27      9.29 o 
   1   6   8       20.84       21.40      4.47 o 
   2   6   8      118.38      124.30      8.82 o 
   3   6   8       33.11       31.52      6.00 o 
   4   6   8       57.42       53.27      7.64 o 
   5   6   8      110.74       92.43      9.41 o 
  -8   7   8       20.61       16.82      5.76 o 
  -7   7   8       92.60      101.84      8.70 o 
  -6   7   8       14.96       13.89      3.16 o 
  -5   7   8        0.01       -2.36      2.36 o 
  -4   7   8      990.95     1028.58     14.18 o 
  -3   7   8       86.09       90.02      5.14 o 
  -2   7   8        1.48        4.27      2.34 o 
  -1   7   8      158.84      162.05      9.41 o 
   0   7   8      202.92      182.51     10.58 o 
   1   7   8      112.40      116.65      8.47 o 
   2   7   8      384.82      344.91     13.17 o 
   3   7   8      444.41      412.52     15.52 o 
   4   7   8       84.42       88.08      9.05 o 
   5   7   8       14.37       18.34      5.88 o 
  -8   8   8        2.11       -0.12      4.35 o 
  -7   8   8       81.01       74.79      8.47 o 
  -6   8   8      264.17      249.59      8.14 o 
  -5   8   8        2.45        0.59      2.66 o 
  -4   8   8      118.07      122.93      6.07 o 
  -3   8   8      230.30      266.38      7.83 o 
  -2   8   8        8.67        8.82      4.35 o 
  -1   8   8      209.45      255.06     11.64 o 
   0   8   8      808.72      779.18     19.52 o 
   1   8   8      225.91      198.03     11.17 o 
   2   8   8       17.46       20.23      5.76 o 
   3   8   8       44.77       33.40      6.59 o 
   4   8   8      120.80      112.30      9.76 o 
  -7   9   8       65.10       90.43      9.05 o 
  -6   9   8        7.37        6.77      4.17 o 
  -5   9   8      299.50      286.68      8.73 o 
  -4   9   8       44.39       42.63      5.12 o 
  -3   9   8      157.15      158.28      9.64 o 
  -2   9   8       94.50       92.55      8.58 o 
  -1   9   8       62.88       74.67      8.11 o 
   0   9   8        1.65       -0.12      4.47 o 
   1   9   8      101.57       87.37      8.82 o 
   2   9   8      161.36      177.69     11.05 o 
   3   9   8        2.58       -3.41      4.00 o 
  -6  10   8        6.83        7.71      3.32 o 
  -5  10   8      124.63      146.55      7.02 o 
  -4  10   8       48.51       56.92      7.76 o 
  -3  10   8       81.90       80.67      8.23 o 
  -2  10   8      155.92      172.28     10.82 o 
  -1  10   8      206.00      222.49     12.11 o 
   0  10   8       98.48       81.61      8.82 o 
   1  10   8       47.77       44.69      7.41 o 
   2  10   8       27.68       19.87      5.76 o 
  -5  11   8        6.14        2.94      4.59 o 
  -4  11   8      123.25      105.84      9.53 o 
  -3  11   8      206.75      244.01     12.70 o 
  -2  11   8      103.71       86.31      8.94 o 
  -1  11   8        0.07        0.00      4.35 o 
   0  11   8       13.29       18.82      6.00 o 
   1  11   8       23.63       26.11      6.59 o 
  -3  12   8       16.13       13.99      5.88 o 
  -2  12   8       17.01       14.58      5.41 o 
   1 -15   9        8.47        6.00      4.59 o 
   2 -15   9       89.60      112.66      8.94 o 
   3 -15   9        6.78        4.12      4.70 o 
  -4 -14   9        0.49       -0.35      4.23 o 
  -3 -14   9        5.48        3.53      4.00 o 
  -2 -14   9       38.88       57.27      6.70 o 
  -1 -14   9      111.53      136.17      8.82 o 
   0 -14   9      124.47      122.53      8.47 o 
   1 -14   9       27.94       13.69      3.24 o 
   2 -14   9        0.90        1.76      4.47 o 
   3 -14   9       54.46       71.73      7.88 o 
   4 -14   9       28.34       28.46      6.23 o 
  -5 -13   9       73.88       75.97      8.35 o 
  -4 -13   9      112.74      117.12      8.94 o 
  -3 -13   9       77.78       65.38      6.70 o 
  -2 -13   9        0.48       -1.76      3.18 o 
  -1 -13   9       39.20       32.22      5.29 o 
   0 -13   9      226.58      219.03     10.18 o 
   1 -13   9        3.46        4.18      3.59 o 
   2 -13   9        3.54       10.82      4.59 o 
   3 -13   9        0.13       -2.47      4.23 o 
   4 -13   9        7.03        4.00      4.12 o 
   5 -13   9        6.96       14.58      5.29 o 
  -6 -12   9        1.75       -3.65      3.65 o 
  -5 -12   9       30.27       34.69      6.23 o 
  -4 -12   9       11.78        4.00      3.88 o 
  -3 -12   9       44.09       38.69      5.53 o 
  -2 -12   9      126.08      140.76      8.23 o 
  -1 -12   9       87.11       72.09      6.59 o 
   0 -12   9       73.14       84.70      5.55 o 
   1 -12   9       48.77       44.22      4.07 o 
   2 -12   9        0.10       -2.82      3.41 o 
   3 -12   9       73.45       80.43      7.41 o 
   4 -12   9       58.50       61.97      6.70 o 
   5 -12   9        0.53       -0.24      4.23 o 
   6 -12   9        9.97        7.76      5.06 o 
  -6 -11   9       27.63       20.58      5.41 o 
  -5 -11   9       40.03       35.51      6.00 o 
  -4 -11   9      125.69      118.30      8.23 o 
  -3 -11   9       48.72       61.74      6.11 o 
  -2 -11   9        9.20       18.58      4.35 o 
  -1 -11   9        2.02        0.40      2.24 o 
   0 -11   9      382.62      496.58      7.63 o 
   1 -11   9      442.46      490.02     13.99 o 
   2 -11   9        1.09       -1.29      3.18 o 
   3 -11   9      103.42       73.50      6.94 o 
   4 -11   9        1.16        0.94      3.29 o 
   5 -11   9        6.86        5.53      4.23 o 
   6 -11   9       13.32       16.11      5.41 o 
  -7 -10   9       64.38       78.55      8.58 o 
  -6 -10   9       55.49       65.97      7.64 o 
  -5 -10   9       33.44       31.05      6.00 o 
  -4 -10   9       11.17       17.64      4.59 o 
  -3 -10   9       81.63       84.90      6.59 o 
  -2 -10   9      528.10      483.94     19.64 o 
  -1 -10   9      129.19      109.35      5.46 o 
   0 -10   9       35.22       40.86      2.96 o 
   1 -10   9      234.00      259.41     10.35 o 
   2 -10   9      464.85      441.45     13.05 o 
   3 -10   9       12.72       18.58      4.94 o 
   4 -10   9       92.90      100.54      7.41 o 
   5 -10   9        6.94       -2.59      3.41 o 
   6 -10   9       63.94       47.27      7.06 o 
   7 -10   9        2.35        9.88      5.29 o 
  -7  -9   9        0.07       -0.24      4.00 o 
  -6  -9   9       52.99       54.45      7.06 o 
  -5  -9   9       64.62       54.21      6.70 o 
  -4  -9   9      485.60      470.73     13.64 o 
  -3  -9   9        1.06        2.71      2.53 o 
  -2  -9   9       69.65       70.78      4.45 o 
  -1  -9   9       19.97       33.61      2.57 o 
   0  -9   9      393.83      480.10      9.02 o 
   1  -9   9       67.06       62.21      6.35 o 
   2  -9   9      531.95      551.28     14.35 o 
   3  -9   9      273.81      274.70     10.82 o 
   4  -9   9       13.63       15.76      4.35 o 
   5  -9   9       49.50       60.68      7.17 o 
   6  -9   9       68.14       62.91      7.17 o 
   7  -9   9       34.88       35.51      6.47 o 
  -8  -8   9       25.98       20.11      5.53 o 
  -7  -8   9       52.66       51.27      6.82 o 
  -6  -8   9      158.79      188.62     10.11 o 
  -5  -8   9       85.24       81.38      7.17 o 
  -4  -8   9       16.71       19.35      3.00 o 
  -3  -8   9      151.15      163.87      5.60 o 
  -2  -8   9     1492.63     1532.04     15.72 o 
  -1  -8   9      578.99      578.26      9.65 o 
   0  -8   9       22.93        8.88      2.34 o 
   1  -8   9        8.89        2.35      2.94 o 
   2  -8   9      204.84      210.02      9.53 o 
   4  -8   9      304.57      248.24     10.00 o 
   5  -8   9        0.48        1.76      3.65 o 
   6  -8   9       13.96       17.64      4.94 o 
   7  -8   9        7.54        8.00      4.47 o 
  -8  -7   9       51.82       53.98      7.41 o 
  -7  -7   9       13.60       12.82      4.70 o 
  -6  -7   9       84.68       87.73      7.41 o 
  -5  -7   9      295.98      311.19      9.70 o 
  -4  -7   9      438.30      456.84     13.70 o 
  -3  -7   9       49.50       44.18      3.78 o 
  -2  -7   9       28.95       37.48      8.35 o 
  -1  -7   9      101.51       93.33      4.60 o 
   0  -7   9      749.53      800.59     15.99 o 
   1  -7   9      227.15      218.02      8.82 o 
   2  -7   9       42.14       58.09      6.23 o 
   3  -7   9       22.80       11.05      3.88 o 
   4  -7   9       14.48       13.17      4.35 o 
   5  -7   9       22.41       34.81      5.17 o 
   6  -7   9      213.18      218.96     11.05 o 
   7  -7   9        0.15        0.47      4.23 o 
  -9  -6   9        1.08        2.00      4.47 o 
  -8  -6   9       58.70       69.03      7.41 o 
  -7  -6   9      194.68      202.62     10.47 o 
  -6  -6   9       16.00       15.36      2.74 o 
  -5  -6   9        4.15        3.65      2.06 o 
  -4  -6   9       26.55       22.86      2.78 o 
  -3  -6   9       30.43       30.89      2.99 o 
  -2  -6   9       72.31       64.52      5.47 o 
  -1  -6   9      459.85      589.79     12.29 o 
   0  -6   9       94.03       78.79      6.47 o 
   1  -6   9      128.76      113.95      7.29 o 
   2  -6   9      873.75      918.42     17.29 o 
   3  -6   9      770.58      774.13     16.23 o 
   4  -6   9      522.19      499.43     13.64 o 
   5  -6   9      127.00      116.54      7.41 o 
   6  -6   9       55.21       49.63      5.88 o 
   7  -6   9       63.36       68.79      6.94 o 
  -9  -5   9       22.28       25.52      5.88 o 
  -8  -5   9        4.39       -0.35      3.65 o 
  -7  -5   9        0.66       -1.52      2.12 o 
  -6  -5   9      245.85      301.97     11.82 o 
  -5  -5   9      311.88      347.19     13.46 o 
  -4  -5   9      871.58      891.00     27.81 o 
  -3  -5   9       48.97       55.09      5.53 o 
  -2  -5   9     1585.22     1641.16     15.38 o 
  -1  -5   9       38.94       19.73      2.47 o 
   1  -5   9     1410.94     1362.22     20.46 o 
   2  -5   9        8.07       12.47      3.53 o 
   3  -5   9        2.79        3.53      3.06 o 
   4  -5   9      263.79      278.70     10.82 o 
   5  -5   9      453.82      472.50     13.64 o 
   6  -5   9       72.89       65.97      6.59 o 
   7  -5   9        9.30        7.29      4.23 o 
  -9  -4   9       31.23       21.64      5.41 o 
  -8  -4   9      105.22      125.24      8.35 o 
  -7  -4   9      140.49      155.37      6.70 o 
  -6  -4   9      147.20      144.21      6.53 o 
  -5  -4   9       62.70       64.44      4.16 o 
  -4  -4   9      159.10      139.51      5.07 o 
  -3  -4   9       81.07       94.08      4.32 o 
  -2  -4   9     4000.69     4065.60     26.47 o 
  -1  -4   9        6.65       -0.59      2.12 o 
   0  -4   9      193.10      225.55      8.82 o 
   1  -4   9        9.46       11.41      3.41 o 
   2  -4   9     1554.62     1649.15     22.58 o 
   3  -4   9      143.94      138.29      7.76 o 
   4  -4   9      168.99      177.80      8.47 o 
   5  -4   9       52.43       60.21      6.70 o 
   6  -4   9        1.37        1.40      2.79 o 
   7  -4   9        0.92        2.41      3.11 o 
  -9  -3   9        6.46        9.53      4.35 o 
  -8  -3   9        1.27        2.23      2.49 o 
  -7  -3   9       82.21       64.51      5.00 o 
  -6  -3   9      297.28      326.45      7.57 o 
  -5  -3   9      227.64      246.47     11.00 o 
  -4  -3   9      963.91      924.37     11.39 o 
  -3  -3   9        3.09        2.58      1.64 o 
  -2  -3   9      457.97      514.32     16.76 o 
  -1  -3   9        3.52        9.59      1.67 o 
   0  -3   9      755.61      866.81     12.88 o 
   1  -3   9     1268.66     1139.38     18.11 o 
   2  -3   9      180.33      201.32      8.47 o 
   3  -3   9      214.28      247.54      6.70 o 
   4  -3   9      288.12      276.98      7.75 o 
   5  -3   9        2.08        0.25      2.51 o 
   6  -3   9       36.78       33.72      4.23 o 
   7  -3   9        6.35        5.17      5.29 o 
  -9  -2   9       75.71       71.38      7.29 o 
  -8  -2   9       13.51       20.09      4.94 o 
  -7  -2   9      101.06      110.38      5.27 o 
  -6  -2   9      187.39      186.06     15.64 o 
  -5  -2   9        1.54       -0.37      1.87 o 
  -4  -2   9      365.77      374.45      7.27 o 
  -3  -2   9      383.17      432.45      7.69 o 
  -1  -2   9       54.06       62.10      3.94 o 
   0  -2   9      752.08      819.20     10.20 o 
   1  -2   9     1125.24     1106.54     12.46 o 
   2  -2   9      558.35      549.90     25.64 o 
   3  -2   9       37.25       35.20      3.48 o 
   4  -2   9        4.57        8.98      3.18 o 
   5  -2   9        8.18        5.53      2.62 o 
   6  -2   9       12.42       12.94      4.82 o 
   7  -2   9        0.27        3.53      5.06 o 
  -9  -1   9      162.83      180.51     10.11 o 
  -8  -1   9       24.59       39.51      5.64 o 
  -7  -1   9      108.58       95.36      4.84 o 
  -6  -1   9     1138.08     1232.77     59.09 o 
  -5  -1   9      294.76      294.79     11.76 o 
  -4  -1   9      251.09      223.20      5.89 o 
  -3  -1   9      531.43      582.55     16.40 o 
  -2  -1   9      275.32      296.82      5.26 o 
  -1  -1   9      574.54      531.41      7.63 o 
   0  -1   9        6.63        4.12      1.72 o 
   1  -1   9      640.65      585.65     11.23 o 
   2  -1   9        5.05       -0.60      1.79 o 
   3  -1   9        4.88       14.87      2.85 o 
   4  -1   9       44.43       33.54      3.60 o 
   5  -1   9      123.82       86.08      8.00 o 
   6  -1   9      254.27      239.54     12.23 o 
   7  -1   9       12.10        7.06      5.17 o 
  -9   0   9       17.98       18.70      5.41 o 
  -8   0   9       26.22       23.75      4.94 o 
  -7   0   9       29.40       28.22      5.17 o 
  -6   0   9      198.16      171.74      5.94 o 
  -5   0   9       90.46      120.31      6.11 o 
  -4   0   9      766.06      704.93     14.76 o 
  -3   0   9      181.75      186.09      6.70 o 
  -2   0   9      265.11      232.46      7.17 o 
  -1   0   9      819.79      725.49     16.52 o 
   0   0   9      601.91      776.78     11.82 o 
   1   0   9      209.40      206.79      5.78 o 
   2   0   9      476.83      519.40      9.17 o 
   3   0   9      621.47      783.60     26.64 o 
   4   0   9       10.78       16.46      4.23 o 
   6   0   9       84.96       95.49      9.29 o 
   7   0   9        1.23        2.82      4.35 o 
  -9   1   9        0.24       -2.35      3.88 o 
  -8   1   9       52.86       61.03      6.82 o 
  -7   1   9       75.82       54.33      6.47 o 
  -6   1   9      235.35      252.95     10.47 o 
  -5   1   9       16.96       27.20      5.47 o 
  -4   1   9      387.51      389.71     11.41 o 
  -3   1   9       87.68      130.80      6.11 o 
  -2   1   9     1447.34     1487.06     18.64 o 
  -1   1   9      414.25      351.83      6.64 o 
   0   1   9      559.02      576.00     16.99 o 
   1   1   9       13.49       20.66      2.65 o 
   2   1   9       77.10       63.71      4.30 o 
   3   1   9      164.70      154.76     11.52 o 
   4   1   9      212.32      202.26     10.70 o 
   5   1   9       54.19       61.62      7.76 o 
   6   1   9      105.17      104.19      9.53 o 
   7   1   9       13.24       23.28      6.59 o 
  -9   2   9       26.29       22.81      5.53 o 
  -8   2   9       29.28       36.81      6.35 o 
  -7   2   9       11.99        6.82      3.76 o 
  -6   2   9        0.42       -0.35      2.82 o 
  -5   2   9      329.50      349.37     11.99 o 
  -4   2   9     1096.54     1043.15     11.41 o 
  -3   2   9      132.47      173.42      5.35 o 
  -2   2   9     1404.98     1627.90     15.01 o 
  -1   2   9        0.35        2.22      1.61 o 
   0   2   9       14.90       22.18      2.58 o 
   1   2   9      214.01      232.47      6.26 o 
   2   2   9      900.28      821.45     24.58 o 
   3   2   9      335.83      333.03     12.82 o 
   4   2   9        0.42        2.82      3.88 o 
   5   2   9       27.47       25.28      6.23 o 
   6   2   9        5.14        5.88      4.82 o 
  -9   3   9       19.17       26.81      6.11 o 
  -8   3   9       25.01       24.58      5.41 o 
  -7   3   9      154.37      133.82      8.70 o 
  -6   3   9       95.76      102.31      7.76 o 
  -5   3   9       12.53       20.58      4.59 o 
  -4   3   9      836.23      819.13     10.68 o 
  -3   3   9        7.07        5.76      3.47 o 
  -2   3   9      205.79      173.85      5.49 o 
  -1   3   9      751.49      688.18      9.76 o 
   0   3   9     1387.03     1252.93     16.87 o 
   1   3   9      102.66      122.55      5.14 o 
   2   3   9       30.40       18.46      4.35 o 
   3   3   9       99.32      100.07      8.35 o 
   4   3   9      162.03      206.61     11.05 o 
   5   3   9       11.51       16.93      5.17 o 
   6   3   9       36.36       29.28      6.47 o 
  -9   4   9        2.14        1.76      4.82 o 
  -8   4   9       11.54       12.58      4.94 o 
  -7   4   9       68.79       64.91      7.29 o 
  -6   4   9       90.93       87.02      7.41 o 
  -5   4   9      556.74      554.62      9.45 o 
  -4   4   9     1099.51     1116.28     30.16 o 
  -3   4   9      248.62      234.56     14.11 o 
  -2   4   9      800.33      739.10     10.60 o 
  -1   4   9       88.52       90.88      4.52 o 
   0   4   9      348.41      392.11      8.00 o 
   1   4   9      314.07      337.26     11.99 o 
   2   4   9        4.62       10.00      4.35 o 
   3   4   9        8.55        3.88      3.88 o 
   4   4   9        4.22        7.17      4.12 o 
   5   4   9        0.14        1.65      4.12 o 
   6   4   9       14.50       14.58      5.53 o 
  -9   5   9       36.51       49.98      7.64 o 
  -8   5   9        5.83        2.59      4.35 o 
  -7   5   9       31.15       28.69      6.11 o 
  -6   5   9      142.59      162.75      9.29 o 
  -5   5   9      185.28      184.99      6.40 o 
  -4   5   9       43.61       31.29      3.40 o 
  -3   5   9      263.73      280.94      7.32 o 
  -2   5   9      365.83      363.17     18.99 o 
  -1   5   9      525.00      547.67     24.99 o 
   0   5   9       55.02       57.39      6.23 o 
   1   5   9       63.12       74.08      7.29 o 
   2   5   9      129.99      137.82      9.05 o 
   3   5   9       85.23       91.49      8.47 o 
   4   5   9      249.37      290.34     13.41 o 
   5   5   9      191.53      210.38     12.23 o 
  -8   6   9       43.13       31.28      6.47 o 
  -7   6   9       28.07       33.40      6.35 o 
  -6   6   9        4.41       -2.35      3.53 o 
  -5   6   9        7.41        2.44      2.48 o 
  -4   6   9      854.85      912.82     28.16 o 
  -3   6   9      155.00      164.47      6.15 o 
  -2   6   9      179.66      161.81      6.59 o 
  -1   6   9        2.48        0.82      3.29 o 
   0   6   9      336.38      330.44     12.35 o 
   1   6   9      566.68      493.19     14.70 o 
   2   6   9        2.42        0.24      3.65 o 
   3   6   9       44.76       51.62      7.64 o 
   4   6   9       17.95       15.76      5.41 o 
   5   6   9       20.88       20.70      6.00 o 
  -8   7   9       10.84        5.41      4.94 o 
  -7   7   9       82.52       73.14      7.88 o 
  -6   7   9       53.90       62.44      7.41 o 
  -5   7   9       33.75       33.25      3.94 o 
  -4   7   9       37.15       42.80      4.07 o 
  -3   7   9      517.63      551.00     13.11 o 
  -2   7   9      251.75      320.68     12.23 o 
  -1   7   9       25.56       20.58      5.06 o 
   0   7   9      108.70      111.13      9.41 o 
   1   7   9       14.59        7.06      4.12 o 
   2   7   9       46.91       41.39      6.59 o 
   3   7   9       80.15       81.02      8.47 o 
   4   7   9       84.37       86.79      9.41 o 
  -7   8   9        7.23        5.53      5.29 o 
  -6   8   9      194.84      190.03     10.82 o 
  -5   8   9       95.02       92.89     10.76 o 
  -4   8   9      276.36      288.33      8.48 o 
  -3   8   9        0.61        0.47      3.53 o 
  -2   8   9        3.43        6.70      4.12 o 
  -1   8   9       64.18       53.62      6.94 o 
   0   8   9       66.92       84.79      8.58 o 
   1   8   9      239.48      236.13     12.35 o 
   2   8   9      182.37      147.46     10.11 o 
   3   8   9       34.28       19.40      5.64 o 
  -7   9   9       57.01       65.03      8.23 o 
  -6   9   9       55.52       71.04      7.53 o 
  -5   9   9       79.56       73.69      5.57 o 
  -4   9   9       12.12        6.82      4.59 o 
  -3   9   9      215.26      233.54     11.88 o 
  -2   9   9      228.91      250.59     12.11 o 
  -1   9   9      143.27      144.99     10.47 o 
   0   9   9      127.88      109.48      9.88 o 
   1   9   9       14.30       15.52      5.88 o 
   2   9   9       21.37       25.87      6.47 o 
  -6  10   9        0.78       -2.54      3.16 o 
  -5  10   9       57.28       52.45      7.17 o 
  -4  10   9       14.35       23.52      6.00 o 
  -3  10   9       30.01       35.40      6.11 o 
  -2  10   9        6.26       10.47      5.53 o 
  -1  10   9      105.74      105.48      9.64 o 
   0  10   9       24.41       34.81      6.94 o 
   1  10   9       32.48       25.52      6.35 o 
  -4  11   9       16.80       21.64      6.47 o 
  -3  11   9        0.41       -2.35      4.35 o 
  -2  11   9       45.68       65.03      8.82 o 
  -1  11   9       38.53       27.52      6.82 o 
  -2 -15  10       42.99       47.16      6.59 o 
   2 -15  10       59.89       57.27      7.53 o 
   3 -15  10       28.72       27.40      6.59 o 
  -4 -14  10       33.39       25.99      5.53 o 
  -3 -14  10        0.70       -0.82      3.88 o 
  -2 -14  10        3.91        5.17      4.12 o 
  -1 -14  10      120.34      103.25      8.11 o 
   1 -14  10        4.59        2.23      4.12 o 
   2 -14  10       32.34       21.76      5.64 o 
   3 -14  10        1.84        4.00      4.94 o 
   4 -14  10        0.71       -0.71      4.23 o 
  -5 -13  10        8.76        9.88      4.94 o 
  -4 -13  10        1.32        1.41      3.65 o 
  -3 -13  10       28.82       42.57      6.23 o 
  -2 -13  10       19.39       17.05      4.82 o 
  -1 -13  10       50.86       42.69      5.64 o 
   0 -13  10       34.04       30.02      3.91 o 
   1 -13  10       26.22       37.75      6.23 o 
   2 -13  10      109.95      123.12      8.35 o 
   3 -13  10       89.05       87.84      8.00 o 
   4 -13  10       10.26        7.53      5.64 o 
   5 -13  10        0.30       -2.00      4.00 o 
  -6 -12  10        5.19        8.11      5.29 o 
  -5 -12  10      106.10      117.36      9.05 o 
  -4 -12  10      108.73       95.13      7.88 o 
  -3 -12  10        0.14       -1.41      3.18 o 
  -2 -12  10        8.19        5.88      3.88 o 
  -1 -12  10      101.53      131.24     10.52 o 
   0 -12  10      207.88      191.52      6.94 o 
   1 -12  10       29.36       37.75      5.76 o 
   2 -12  10       26.30       22.34      5.17 o 
   3 -12  10        1.21        1.65      3.65 o 
   4 -12  10       13.23       21.40      5.41 o 
   5 -12  10       36.88       36.22      6.70 o 
  -6 -11  10        5.47        8.11      4.59 o 
  -5 -11  10        0.05       -1.76      3.65 o 
  -4 -11  10       17.46        8.23      4.12 o 
  -3 -11  10       13.43        8.94      3.88 o 
  -2 -11  10      175.70      174.49      6.32 o 
  -1 -11  10       11.13       17.54      3.08 o 
   0 -11  10        2.39        3.65      2.66 o 
   1 -11  10      275.17      271.88     11.05 o 
   2 -11  10       30.27       33.75      5.64 o 
   3 -11  10      378.33      390.77     13.52 o 
   4 -11  10       13.84        4.59      4.12 o 
   5 -11  10        0.30       -1.06      3.88 o 
   6 -11  10        8.55        8.23      4.35 o 
  -7 -10  10        6.83        0.00      4.59 o 
  -6 -10  10      175.57      151.58      9.88 o 
  -5 -10  10       70.35       86.43      7.64 o 
  -4 -10  10      288.64      308.80     11.64 o 
  -3 -10  10        1.52        2.21      2.20 o 
  -2 -10  10       17.91       23.85      3.18 o 
  -1 -10  10      188.54      215.37     11.05 o 
   0 -10  10      404.74      422.41      9.10 o 
   1 -10  10      418.71      401.59     12.82 o 
   2 -10  10       18.16       45.27      6.11 o 
   3 -10  10       22.45       19.76      4.94 o 
   4 -10  10      146.66      135.35      8.82 o 
   5 -10  10       66.34       53.74      6.82 o 
   6 -10  10       15.82       10.58      4.82 o 
  -7  -9  10       51.36       53.15      7.53 o 
  -6  -9  10      117.17       99.13      8.23 o 
  -5  -9  10       11.58       12.58      4.47 o 
  -4  -9  10      115.03      100.27      4.99 o 
  -3  -9  10      501.48      481.10      9.43 o 
  -2  -9  10      304.23      308.97     13.05 o 
  -1  -9  10        0.60        0.14      2.19 o 
   0  -9  10        7.18        1.29      3.41 o 
   1  -9  10       51.63       43.04      5.53 o 
   2  -9  10      230.61      213.20      9.64 o 
   3  -9  10       38.48       39.98      5.41 o 
   4  -9  10       57.66       43.86      6.59 o 
   5  -9  10        2.87        6.23      4.23 o 
   6  -9  10        1.95       -0.59      3.65 o 
   7  -9  10       44.94       42.69      6.94 o 
  -8  -8  10        0.36       -3.41      3.65 o 
  -7  -8  10       14.04       14.11      4.94 o 
  -6  -8  10       46.34       33.87      5.53 o 
  -5  -8  10      440.57      424.64     13.76 o 
  -4  -8  10      119.02      126.79      5.70 o 
  -3  -8  10       28.92       27.34      3.24 o 
  -2  -8  10        1.36        0.70      2.12 o 
  -1  -8  10       92.66       95.76      5.02 o 
   0  -8  10      598.54      667.12     15.64 o 
   1  -8  10        5.99        6.59      3.53 o 
   2  -8  10        9.96        2.23      3.76 o 
   3  -8  10      196.89      209.20      9.76 o 
   4  -8  10       63.40       59.15      6.70 o 
   5  -8  10       52.99       55.50      6.59 o 
   6  -8  10       25.88       25.52      5.53 o 
   7  -8  10       10.28        6.23      4.47 o 
  -8  -7  10       48.62       44.22      7.17 o 
  -7  -7  10       79.25       75.73      7.53 o 
  -6  -7  10       19.58       12.35      4.12 o 
  -5  -7  10        5.66        1.76      2.19 o 
  -4  -7  10       36.59       40.76      7.29 o 
  -3  -7  10      472.02      519.89     13.76 o 
  -2  -7  10     1128.85     1247.91     17.76 o 
  -1  -7  10       13.99       20.97      3.05 o 
   0  -7  10       20.93       11.99      3.76 o 
   1  -7  10      731.89      759.78     16.46 o 
   2  -7  10      255.01      227.43      9.88 o 
   4  -7  10       25.05       18.82      4.70 o 
   5  -7  10      220.12      225.78     10.58 o 
   6  -7  10       55.64       60.33      6.94 o 
   7  -7  10       12.49       10.00      4.94 o 
  -8  -6  10        1.56        2.12      3.76 o 
  -6  -6  10      230.96      267.11     16.76 o 
  -5  -6  10      221.36      214.81      7.00 o 
  -4  -6  10      110.22       81.43      4.49 o 
  -3  -6  10      455.78      428.42      8.35 o 
  -2  -6  10      158.40      122.35      5.15 o 
  -1  -6  10      391.19      360.61     11.47 o 
   0  -6  10      385.18      350.32     11.17 o 
   1  -6  10      113.52      137.59      8.00 o 
   2  -6  10        0.00        1.29      2.94 o 
   4  -6  10       64.07       56.33      6.47 o 
   5  -6  10      207.65      231.43     10.82 o 
   6  -6  10        2.36        0.00      3.76 o 
   7  -6  10        3.00        6.94      4.70 o 
  -9  -5  10       12.08        7.41      4.70 o 
  -8  -5  10       42.42       44.92      6.47 o 
  -7  -5  10        2.20       -1.35      2.16 o 
  -6  -5  10       99.36       85.18      4.82 o 
  -5  -5  10      152.27      147.84      5.52 o 
  -4  -5  10      190.84      202.03      6.15 o 
  -3  -5  10      310.33      343.74      7.56 o 
  -2  -5  10      246.33      278.84      6.90 o 
  -1  -5  10        0.69        1.29      2.70 o 
   0  -5  10        5.94        2.00      3.29 o 
   3  -5  10      268.18      339.73     11.64 o 
   4  -5  10        4.06       -1.29      3.65 o 
   5  -5  10      305.94      274.82     11.17 o 
   6  -5  10       69.37       68.79      7.17 o 
   7  -5  10        4.11        6.83      3.62 o 
  -9  -4  10       11.42       11.41      4.82 o 
  -8  -4  10        1.64       -0.14      2.53 o 
  -7  -4  10       41.19       46.10      4.15 o 
  -6  -4  10      322.09      340.51     18.93 o 
  -5  -4  10      125.16      137.99      8.29 o 
  -4  -4  10      254.99      239.92      6.48 o 
  -3  -4  10     1080.97     1085.79     12.88 o 
  -2  -4  10     2329.72     2297.01     19.53 o 
  -1  -4  10      517.37      487.90     12.70 o 
   0  -4  10     1029.94     1140.32     19.52 o 
   1  -4  10       58.52       56.33      6.11 o 
   2  -4  10      447.13      415.58     12.11 o 
   3  -4  10      300.76      274.58     10.11 o 
   4  -4  10        0.88       -2.82      2.82 o 
   5  -4  10      200.59      212.48      9.53 o 
   6  -4  10        0.63       -0.86      2.82 o 
   7  -4  10       19.46       25.40      6.59 o 
  -9  -3  10       41.63       36.46      4.32 o 
  -8  -3  10        4.57        8.24      4.00 o 
  -7  -3  10       20.86       18.24      4.06 o 
  -6  -3  10        4.82        2.52      2.24 o 
  -5  -3  10      753.35      760.56     17.52 o 
  -4  -3  10      169.62      174.82      8.17 o 
  -3  -3  10      870.39      855.53     11.42 o 
  -2  -3  10     1317.31     1485.46     22.11 o 
  -1  -3  10      243.61      269.62      5.80 o 
   0  -3  10       43.98       37.00      3.11 o 
   1  -3  10      738.48      861.62     24.99 o 
   2  -3  10      278.04      255.09      6.82 o 
   3  -3  10        3.40        4.64      2.37 o 
   4  -3  10        5.03        0.26      2.37 o 
   5  -3  10       36.45       34.52      4.14 o 
   6  -3  10       47.30       44.80      6.70 o 
   7  -3  10       70.41       73.73      8.70 o 
  -9  -2  10       23.32       21.28      5.64 o 
  -8  -2  10        6.34        3.43      2.61 o 
  -7  -2  10       77.36       78.26      4.81 o 
  -6  -2  10       39.45       44.19      3.85 o 
  -5  -2  10       26.60       30.41      3.16 o 
  -4  -2  10       11.55       13.05      2.39 o 
  -3  -2  10       85.49       90.98      5.59 o 
  -2  -2  10      186.72      178.44      4.55 o 
  -1  -2  10      374.47      352.56      6.52 o 
   0  -2  10      589.54      639.73      9.41 o 
   1  -2  10       31.53       38.70      3.43 o 
   2  -2  10       11.88       11.22      4.53 o 
   3  -2  10      316.98      327.91      8.14 o 
   4  -2  10      151.30      135.85      5.89 o 
   5  -2  10       10.41       12.08      3.21 o 
   6  -2  10        4.87        1.53      4.59 o 
   7  -2  10       39.92       47.63      7.41 o 
  -9  -1  10        7.60        8.35      4.70 o 
  -8  -1  10        1.11        0.24      3.76 o 
  -7  -1  10       52.24       42.25      4.64 o 
  -6  -1  10        1.12       -0.91      2.16 o 
  -5  -1  10      181.15      181.30     12.05 o 
  -4  -1  10      263.99      249.83      6.42 o 
  -3  -1  10      483.35      448.04     11.88 o 
  -2  -1  10      169.44      200.11      5.94 o 
  -1  -1  10     1898.20     2195.91     25.81 o 
   0  -1  10       34.03       38.19      3.33 o 
   1  -1  10      161.03      213.55      6.40 o 
   2  -1  10      295.89      309.01      7.90 o 
   3  -1  10        0.12        5.26      2.51 o 
   4  -1  10        6.02        4.60      2.51 o 
   6  -1  10       63.99       69.50      8.82 o 
   7  -1  10       14.21       14.46      6.23 o 
  -9   0  10       61.02       46.57      6.82 o 
  -8   0  10       84.48       76.32      7.29 o 
  -7   0  10       26.94       22.34      4.82 o 
  -6   0  10       39.16       41.29      3.90 o 
  -5   0  10        1.05        0.90      2.04 o 
  -4   0  10       78.30       69.97      6.11 o 
  -3   0  10      895.72      874.06     27.22 o 
  -2   0  10      127.95      122.45      7.17 o 
  -1   0  10      944.59     1005.33     11.70 o 
   0   0  10       36.87       55.64      3.86 o 
   1   0  10        0.03       -0.93      1.95 o 
   2   0  10       42.98       65.55      4.82 o 
   3   0  10      256.89      233.21      7.30 o 
   4   0  10      342.00      324.91     12.94 o 
   5   0  10      137.17      170.87     10.70 o 
   6   0  10        6.32       13.41      5.41 o 
  -9   1  10       13.16       12.11      5.41 o 
  -8   1  10       45.56       53.39      6.59 o 
  -7   1  10       27.35       20.81      4.94 o 
  -6   1  10       82.56       95.96      7.76 o 
  -5   1  10      455.09      477.67     13.41 o 
  -4   1  10       45.28       48.21      5.76 o 
  -3   1  10      101.39       83.42      4.35 o 
  -2   1  10      110.25      101.78      6.82 o 
  -1   1  10       25.18       28.19      3.70 o 
   0   1  10      895.33      804.87     12.88 o 
   1   1  10     1639.07     1682.39     16.67 o 
   2   1  10     1300.72     1245.29     14.81 o 
   3   1  10      102.92      113.36      8.82 o 
   4   1  10      226.59      244.48     11.88 o 
   5   1  10      125.51      127.94     10.00 o 
   6   1  10        0.80        2.00      4.82 o 
  -9   2  10        8.18        8.11      5.29 o 
  -8   2  10        1.96        1.65      3.88 o 
  -7   2  10      109.95      117.48      8.58 o 
  -6   2  10       17.77       22.23      4.59 o 
  -5   2  10      140.99      131.59      8.23 o 
  -4   2  10        8.86       13.17      4.12 o 
  -3   2  10      966.61      946.58     11.18 o 
  -2   2  10     1854.55     1907.88     16.86 o 
  -1   2  10      745.42      660.33      9.80 o 
   0   2  10      163.20      161.23      5.60 o 
   1   2  10      244.58      230.66      6.70 o 
   2   2  10      455.45      472.73     14.46 o 
   3   2  10      219.49      256.12     11.41 o 
   4   2  10        2.44        2.23      4.35 o 
   5   2  10       15.23        7.88      4.70 o 
   6   2  10        2.15        2.59      4.70 o 
  -9   3  10      132.10      122.42      9.88 o 
  -8   3  10       52.99       70.91      7.76 o 
  -7   3  10        5.52        5.17      4.35 o 
  -6   3  10       99.40       93.72      7.64 o 
  -5   3  10      269.82      273.41     11.05 o 
  -4   3  10       61.90       64.54      4.14 o 
  -3   3  10      186.51      169.79      5.66 o 
  -2   3  10      192.97      186.14      6.70 o 
  -1   3  10      279.32      313.57      8.17 o 
   0   3  10     1486.42     1436.63     15.28 o 
   1   3  10      705.65      720.50     16.93 o 
   2   3  10      369.39      333.15     12.47 o 
   3   3  10       27.35       15.40      4.82 o 
   4   3  10        6.88        1.88      4.00 o 
   5   3  10       16.13       18.70      6.23 o 
   6   3  10       61.87       81.38      9.17 o 
  -9   4  10       11.93       19.76      5.76 o 
  -8   4  10       46.76       43.39      6.47 o 
  -7   4  10      148.50      142.05      9.29 o 
  -6   4  10      237.92      236.25     11.17 o 
  -5   4  10      128.46      130.53      8.35 o 
  -4   4  10       40.67       50.22      4.22 o 
  -3   4  10      791.22      785.20     11.29 o 
  -2   4  10      553.07      584.11     10.82 o 
  -1   4  10      221.60      206.26      6.88 o 
   0   4  10        5.99       -0.05      2.12 o 
   1   4  10      120.52      117.48      8.47 o 
   2   4  10        4.72        5.76      4.23 o 
   3   4  10      189.42      202.62     11.05 o 
   4   4  10       76.69       88.08      8.70 o 
   5   4  10        0.49        3.53      4.35 o 
  -9   5  10       44.75       40.57      7.17 o 
  -8   5  10       11.90       11.05      5.06 o 
  -7   5  10        3.67        6.94      4.59 o 
  -6   5  10        0.61       -1.18      3.53 o 
  -5   5  10      224.96      227.90     10.70 o 
  -4   5  10      105.70      100.17      5.11 o 
  -3   5  10       29.53       28.00      3.33 o 
  -2   5  10      430.94      439.77     11.70 o 
  -1   5  10     1267.25     1273.78     38.45 o 
   0   5  10      285.50      251.89     10.82 o 
   1   5  10       27.72       39.86      5.76 o 
   2   5  10        1.53        2.35      3.76 o 
   3   5  10        1.77       -1.65      3.65 o 
   4   5  10        6.92       13.76      5.29 o 
   5   5  10       41.18       32.93      6.94 o 
  -8   6  10      105.38       99.96      9.05 o 
  -7   6  10       81.08       77.26      8.23 o 
  -6   6  10       14.02       14.46      5.06 o 
  -5   6  10       31.31       38.45      5.88 o 
  -4   6  10      501.61      545.62     10.64 o 
  -3   6  10      240.83      256.72      7.43 o 
  -2   6  10       39.95       38.96      3.91 o 
  -1   6  10        1.15       -1.18      3.41 o 
   0   6  10        0.18       -1.88      3.18 o 
   1   6  10      143.27      133.24      8.94 o 
   2   6  10       81.98       94.43      8.47 o 
   3   6  10      233.36      220.14     12.23 o 
   4   6  10       60.87       45.16      7.06 o 
  -8   7  10        2.20        2.70      5.17 o 
  -7   7  10       46.92       48.92      7.29 o 
  -6   7  10       11.67       14.35      5.29 o 
  -5   7  10       43.47       46.59      4.53 o 
  -4   7  10       25.29       26.74      3.78 o 
  -3   7  10        8.19       13.33      8.17 o 
  -2   7  10       57.59       45.63      6.23 o 
  -1   7  10      191.07      188.15     10.58 o 
   0   7  10      336.32      337.73     14.46 o 
   1   7  10      227.23      215.90     11.41 o 
   2   7  10        1.59       -2.59      3.76 o 
   3   7  10       35.17       37.16      6.94 o 
  -7   8  10       80.97       87.02      8.94 o 
  -6   8  10       12.89       12.47      5.41 o 
  -5   8  10       84.25       99.55      6.02 o 
  -4   8  10       30.47       31.04      4.12 o 
  -3   8  10       21.34       27.75      5.88 o 
  -2   8  10       24.10       16.35      5.06 o 
  -1   8  10       16.73       13.17      5.06 o 
   0   8  10        0.30       -1.53      4.23 o 
   1   8  10       54.03       63.97      8.35 o 
   2   8  10      171.88      155.81     10.70 o 
  -6   9  10        5.13        4.35      5.06 o 
  -5   9  10        5.37        9.92      3.41 o 
  -4   9  10       49.56       43.27      6.59 o 
  -3   9  10       14.03       11.29      4.82 o 
  -2   9  10       63.87       47.27      7.17 o 
  -1   9  10       57.41       67.97      8.35 o 
   0   9  10       75.32       75.61      8.94 o 
   1   9  10       10.18        8.23      5.64 o 
  -5  10  10        5.09        3.41      4.70 o 
  -4  10  10       16.77        8.23      5.17 o 
  -3  10  10       69.42       69.26      8.47 o 
  -2  10  10       97.99      104.31     10.23 o 
  -1  10  10        5.53        1.76      4.59 o 
   0  10  10       23.71       23.52      6.47 o 
  -2 -15  11        1.97       -1.88      4.35 o 
   2 -15  11        0.49        1.18      4.47 o 
  -3 -14  11       28.37       36.10      6.23 o 
  -2 -14  11       70.52       56.92      7.06 o 
  -1 -14  11       17.74       19.40      5.17 o 
   1 -14  11        9.61        6.82      4.59 o 
   2 -14  11       30.14       28.34      5.88 o 
   3 -14  11       12.00        5.41      4.94 o 
  -4 -13  11       17.11       16.35      5.29 o 
  -3 -13  11       23.48       13.17      4.47 o 
  -2 -13  11        1.85       -3.29      3.29 o 
  -1 -13  11       65.25       66.44      6.94 o 
   0 -13  11        5.86       10.24      3.16 o 
   1 -13  11        3.82       -3.29      4.12 o 
   2 -13  11        4.46       -3.65      3.65 o 
   3 -13  11       30.05       43.63      6.94 o 
   4 -13  11       21.19       29.63      5.88 o 
  -5 -12  11        9.36        6.11      4.23 o 
  -4 -12  11       55.96       55.50      7.06 o 
  -3 -12  11       45.00       59.39      6.59 o 
  -2 -12  11       41.42       48.21      6.11 o 
  -1 -12  11      111.60      110.86      5.80 o 
   0 -12  11       90.26       91.02      7.76 o 
   1 -12  11      137.98      155.11      9.41 o 
   2 -12  11      127.76      140.41      9.17 o 
   3 -12  11        4.74        1.65      4.23 o 
   4 -12  11       11.77       11.76      4.70 o 
   5 -12  11       30.32       45.16      7.64 o 
  -6 -11  11       64.06       74.08      8.11 o 
  -5 -11  11      117.43      115.48      8.47 o 
  -4 -11  11        2.51        2.23      3.88 o 
  -3 -11  11       24.51       33.51      5.41 o 
  -2 -11  11      144.36      143.56      6.24 o 
  -1 -11  11      256.08      200.61      7.05 o 
   0 -11  11      114.17      119.83      8.58 o 
   1 -11  11       14.23       13.64      4.59 o 
   2 -11  11       10.47        4.35      4.00 o 
   3 -11  11      145.68      149.35      9.64 o 
   4 -11  11       52.31       59.39      6.94 o 
   5 -11  11        0.24       -3.29      4.59 o 
  -7 -10  11        3.42       -1.18      4.23 o 
  -6 -10  11       45.90       32.69      5.88 o 
  -5 -10  11        5.78       -0.47      3.76 o 
  -4 -10  11      109.68       85.02      7.41 o 
  -3 -10  11      210.96      232.57      7.27 o 
  -2 -10  11       36.41       57.39      4.66 o 
  -1 -10  11        3.71       -0.78      2.32 o 
   0 -10  11      105.34       95.60      7.76 o 
   1 -10  11       39.99       43.51      6.00 o 
   2 -10  11       10.60       19.17      4.59 o 
   3 -10  11       89.41       79.61      7.76 o 
   4 -10  11       21.70       11.52      4.59 o 
   5 -10  11       74.58       93.49      8.70 o 
   6 -10  11       59.74       58.09      8.11 o 
  -7  -9  11       33.20       27.87      5.76 o 
  -6  -9  11      175.57      186.74     10.58 o 
  -5  -9  11       45.66       28.34      4.82 o 
  -4  -9  11       12.93        6.52      2.37 o 
  -3  -9  11      264.22      242.39      7.15 o 
  -2  -9  11      222.53      219.75      6.94 o 
  -1  -9  11      698.67      813.71     12.66 o 
   0  -9  11      201.31      214.38     10.11 o 
   1  -9  11        2.13        2.59      3.41 o 
   2  -9  11      139.39      129.71      8.00 o 
   3  -9  11       80.04       86.20      7.41 o 
   4  -9  11       24.46       17.76      4.70 o 
   5  -9  11        0.10       -2.82      3.65 o 
   6  -9  11        9.88        4.82      4.59 o 
  -8  -8  11       48.81       61.38      7.64 o 
  -7  -8  11       26.22       24.69      6.00 o 
  -6  -8  11       11.58        9.17      4.23 o 
  -5  -8  11      483.77      468.06     13.76 o 
  -4  -8  11      128.70      141.36     10.82 o 
  -3  -8  11      275.14      282.68      7.44 o 
  -2  -8  11       98.83      139.73      5.78 o 
  -1  -8  11       60.41       68.44      5.11 o 
   0  -8  11       64.78       37.98      5.29 o 
   1  -8  11        9.25        8.70      4.12 o 
   2  -8  11       48.03       57.39      6.35 o 
   3  -8  11       46.67       28.34      5.17 o 
   4  -8  11        0.78        1.53      3.53 o 
   5  -8  11       56.12       55.62      6.82 o 
   6  -8  11       26.18       25.05      5.76 o 
  -8  -7  11       20.99       21.52      5.64 o 
  -7  -7  11      109.50      107.60      8.47 o 
  -6  -7  11        5.86        7.68      2.78 o 
  -5  -7  11       41.18       42.97      3.85 o 
  -4  -7  11      141.69      133.29      5.53 o 
  -3  -7  11       74.07       60.59      4.36 o 
  -2  -7  11      121.31      108.79      5.28 o 
  -1  -7  11      212.30      222.02     10.11 o 
   0  -7  11       74.34      102.07      7.64 o 
   1  -7  11       23.17       25.17      4.94 o 
   2  -7  11      119.02      150.05      8.82 o 
   3  -7  11      161.51      148.88      9.05 o 
   4  -7  11       58.72       60.33      7.06 o 
   5  -7  11       59.83       65.97      7.53 o 
   6  -7  11        4.96        3.41      4.35 o 
  -8  -6  11       22.50       17.87      5.29 o 
  -7  -6  11        1.32        0.35      3.88 o 
  -6  -6  11      146.98      134.81     11.00 o 
  -5  -6  11       19.69       25.82      3.21 o 
  -4  -6  11       24.69       24.24      3.16 o 
  -3  -6  11        3.74        3.14      2.23 o 
  -2  -6  11       60.20       74.26      4.41 o 
  -1  -6  11       20.23       39.63      5.76 o 
   0  -6  11      338.15      364.07     12.35 o 
   1  -6  11     1234.48     1135.38     20.70 o 
   3  -6  11        2.85        5.53      3.53 o 
   5  -6  11      157.89      181.10     10.58 o 
   6  -6  11        2.01        2.23      4.00 o 
   7  -6  11        0.09        2.08      3.28 o 
  -9  -5  11        1.73        0.71      4.12 o 
  -8  -5  11       52.95       49.27      6.70 o 
  -7  -5  11       41.98       54.29      4.69 o 
  -6  -5  11        5.75        6.37      3.29 o 
  -5  -5  11        5.68        6.45      2.36 o 
  -4  -5  11       58.25       55.32      4.16 o 
  -3  -5  11      509.00      486.61      9.23 o 
  -2  -5  11      371.86      338.97      7.98 o 
  -1  -5  11      263.17      311.74     11.17 o 
   0  -5  11       13.34        2.35      3.29 o 
   1  -5  11       11.20        6.82      3.65 o 
   2  -5  11      125.15      120.89      8.00 o 
   3  -5  11       17.13        5.41      4.00 o 
   4  -5  11       92.03       85.02      7.53 o 
   5  -5  11       41.40       30.93      5.53 o 
   6  -5  11       11.59       14.01      3.88 o 
   7  -5  11        1.50       -0.51      3.00 o 
  -9  -4  11        0.85        2.23      4.35 o 
  -8  -4  11        1.50       -2.47      2.47 o 
  -7  -4  11        0.58        1.04      2.37 o 
  -6  -4  11       31.34       35.65      3.74 o 
  -5  -4  11       17.30       16.72      2.74 o 
  -4  -4  11        4.26        0.22      2.12 o 
  -3  -4  11      110.38      138.47      5.44 o 
  -2  -4  11        0.12       -0.71      2.70 o 
  -1  -4  11        5.32        2.22      1.83 o 
   0  -4  11      444.75      485.95      8.56 o 
   1  -4  11     1333.63     1280.32     14.57 o 
   2  -4  11       19.22       20.77      3.88 o 
   3  -4  11        8.75        2.51      2.59 o 
   4  -4  11       35.40       29.61      4.23 o 
   5  -4  11      100.41      122.09      6.30 o 
   6  -4  11       92.75       98.12      6.47 o 
   7  -4  11        1.25       -1.76      4.12 o 
  -9  -3  11        4.90        9.53      3.13 o 
  -8  -3  11        0.55        4.70      2.73 o 
  -7  -3  11       30.78       43.81      4.31 o 
  -6  -3  11      140.89      148.31      9.29 o 
  -5  -3  11       77.42       85.44      4.78 o 
  -4  -3  11       94.11       73.62      6.70 o 
  -3  -3  11      410.89      420.64     11.11 o 
  -2  -3  11      923.98      833.87     17.05 o 
  -1  -3  11      759.52      762.48     37.57 o 
   0  -3  11      266.33      339.50     18.99 o 
   1  -3  11      265.92      256.70      8.17 o 
   2  -3  11       38.92       51.57      6.41 o 
   3  -3  11       80.57       70.62      4.93 o 
   4  -3  11       38.20       53.22      4.68 o 
   5  -3  11       74.00       71.29      5.32 o 
   6  -3  11       21.19       19.99      6.11 o 
   7  -3  11       23.62       32.46      7.29 o 
  -9  -2  11       39.46       53.62      7.17 o 
  -8  -2  11       27.91       25.07      3.80 o 
  -7  -2  11       38.38       34.59      4.47 o 
  -6  -2  11       54.12       54.89      4.37 o 
  -5  -2  11      220.72      214.36     15.88 o 
  -4  -2  11        9.90        9.43      2.41 o 
  -3  -2  11      307.04      276.11     10.11 o 
  -2  -2  11       78.09       86.82      3.87 o 
  -1  -2  11      101.19       94.84      4.29 o 
   0  -2  11       44.08       52.80      4.09 o 
   1  -2  11     1144.96     1229.30     16.17 o 
   2  -2  11      224.15      259.39     11.47 o 
   3  -2  11       17.64       17.87      3.26 o 
   4  -2  11      170.62      179.35      9.70 o 
   5  -2  11       34.90       24.69      5.76 o 
   6  -2  11      166.73      150.05     10.70 o 
  -9  -1  11        4.07        0.47      4.59 o 
  -8  -1  11       26.78       23.87      5.64 o 
  -7  -1  11      129.01      135.01      5.91 o 
  -6  -1  11      248.17      232.08      6.96 o 
  -5  -1  11      316.39      313.06      7.63 o 
  -4  -1  11       22.09       20.81      3.88 o 
  -3  -1  11      217.27      220.73      9.29 o 
  -2  -1  11      128.87      116.46      4.22 o 
  -1  -1  11       54.33       91.30      4.40 o 
   0  -1  11        3.02        0.44      2.53 o 
   1  -1  11       22.71       57.34      6.00 o 
   2  -1  11      910.98      987.66     13.89 o 
   3  -1  11      937.46      925.30     13.83 o 
   5  -1  11      207.03      188.39     11.29 o 
   6  -1  11       62.03       71.73      9.05 o 
  -9   0  11       39.48       47.16      7.17 o 
  -8   0  11        0.55       -1.88      3.88 o 
  -7   0  11       17.25       13.99      4.70 o 
  -6   0  11        6.46        3.69      2.44 o 
  -5   0  11      175.85      200.05      6.42 o 
  -4   0  11      164.13      180.51      8.94 o 
  -3   0  11      123.20       95.96      6.94 o 
  -2   0  11      302.71      294.30      9.29 o 
  -1   0  11      819.08      693.10      9.89 o 
   0   0  11     1035.81     1023.09     12.75 o 
   1   0  11      392.19      392.46      8.69 o 
   2   0  11       30.45       34.42      8.35 o 
   3   0  11      320.95      362.25      9.25 o 
   4   0  11      179.83      194.85     11.41 o 
   5   0  11       95.71       85.84      9.05 o 
   6   0  11       13.75        2.23      4.59 o 
  -9   1  11        3.78        6.35      4.94 o 
  -8   1  11      148.12      140.06      9.29 o 
  -7   1  11       96.75      100.66      8.23 o 
  -6   1  11      130.42      144.17      9.05 o 
  -5   1  11       10.74       15.99      4.70 o 
  -4   1  11      409.62      425.93     12.94 o 
  -3   1  11      113.92      141.35      7.88 o 
  -2   1  11      410.42      399.48      7.68 o 
  -1   1  11      168.90      185.36      5.77 o 
   0   1  11      295.05      347.42     11.11 o 
   1   1  11     1187.19     1177.52     14.58 o 
   2   1  11      451.33      546.24     10.50 o 
   3   1  11      146.57      152.64      9.76 o 
   4   1  11        7.43       21.28      5.64 o 
   5   1  11       11.82        3.29      5.53 o 
   6   1  11        6.97        5.41      5.29 o 
  -9   2  11        0.58        3.65      5.06 o 
  -8   2  11        6.15        2.12      4.23 o 
  -7   2  11       65.22       73.14      7.53 o 
  -6   2  11      130.54      136.17      8.82 o 
  -5   2  11      136.38      129.59      8.23 o 
  -4   2  11      139.31      135.12      8.35 o 
  -3   2  11      283.90      318.69      8.64 o 
  -2   2  11      115.36      112.10      4.91 o 
  -1   2  11     1112.50     1067.26     13.13 o 
   0   2  11      511.52      526.92      9.64 o 
   1   2  11      273.56      250.49     11.94 o 
   2   2  11      168.70      164.75      9.64 o 
   3   2  11      187.44      172.98     10.23 o 
   4   2  11       43.31       44.10      6.59 o 
   5   2  11       47.01       60.21      8.00 o 
  -9   3  11       22.97       17.76      5.88 o 
  -8   3  11       36.77       33.40      6.35 o 
  -7   3  11      214.90      238.84     11.76 o 
  -6   3  11       52.54       55.74      6.82 o 
  -5   3  11        0.60       -1.18      3.41 o 
  -4   3  11      726.06      711.10     17.05 o 
  -3   3  11      272.13      283.26      7.03 o 
  -2   3  11       70.96       62.93      4.40 o 
  -1   3  11      144.69      128.02      5.28 o 
   0   3  11      838.83      854.87     16.23 o 
   1   3  11      146.11      159.34      9.41 o 
   2   3  11        1.04        0.59      3.65 o 
   3   3  11       37.60       38.92      6.59 o 
   4   3  11        2.92        3.06      4.47 o 
   5   3  11        3.62       11.52      5.29 o 
  -8   4  11       36.72       35.28      6.70 o 
  -7   4  11       25.52       25.87      5.64 o 
  -6   4  11      180.94      177.33     10.11 o 
  -5   4  11       86.92       88.78      7.76 o 
  -4   4  11       90.93       83.61      7.17 o 
  -3   4  11       53.74       58.58      4.48 o 
  -2   4  11      241.62      235.41      6.94 o 
  -1   4  11       60.07       49.20      4.02 o 
   0   4  11       99.02       99.49      7.64 o 
   1   4  11       42.45       32.81      5.53 o 
   2   4  11       23.90       28.93      5.64 o 
   3   4  11       95.38       87.49      8.58 o 
   5   4  11       24.48       22.93      5.88 o 
  -8   5  11       38.38       39.16      6.82 o 
  -7   5  11       37.47       49.74      7.06 o 
  -6   5  11       50.00       50.68      7.06 o 
  -5   5  11       36.82       51.51      6.59 o 
  -4   5  11      255.36      262.23      8.82 o 
  -3   5  11        6.06        7.47      3.59 o 
  -2   5  11        5.05        6.70      2.66 o 
  -1   5  11       17.39        9.17      4.00 o 
   0   5  11       51.94       63.03      6.94 o 
   1   5  11      113.79      116.42      8.82 o 
   2   5  11       98.59      113.13      9.17 o 
   3   5  11       49.67       51.39      7.53 o 
   4   5  11        9.88       15.40      6.11 o 
  -8   6  11       16.71       22.46      6.47 o 
  -7   6  11        8.19       15.17      5.17 o 
  -6   6  11        7.85        8.58      4.70 o 
  -5   6  11        9.85       14.11      4.94 o 
  -4   6  11        7.23        4.73      2.70 o 
  -3   6  11        7.10        3.54      2.48 o 
  -2   6  11        7.49        7.06      4.00 o 
  -1   6  11       26.59       29.75      5.41 o 
   0   6  11       53.63       42.33      6.35 o 
   1   6  11       28.60       25.17      5.88 o 
   2   6  11       18.34        6.35      4.94 o 
   3   6  11       82.92       80.20      9.05 o 
  -7   7  11        5.92        0.00      4.47 o 
  -6   7  11       77.14       86.31      8.82 o 
  -5   7  11       53.94       60.56      7.41 o 
  -4   7  11       17.30       14.15      3.36 o 
  -3   7  11        3.97       -1.29      3.76 o 
  -2   7  11       73.36       63.15      7.76 o 
  -1   7  11       45.04       38.92      6.59 o 
   0   7  11       37.13       47.74      7.76 o 
   1   7  11      358.11      336.56     14.23 o 
   2   7  11        8.57        0.24      4.59 o 
   3   7  11       45.11       53.86      8.23 o 
  -6   8  11       43.71       49.27      7.76 o 
  -5   8  11       23.04       27.99      6.47 o 
  -4   8  11       76.70       65.03      7.88 o 
  -3   8  11        2.73        0.24      4.35 o 
  -2   8  11      105.15      127.71      9.76 o 
  -1   8  11      167.86      179.92     11.41 o 
   0   8  11       39.28       35.87      6.82 o 
   1   8  11       16.96       12.35      6.00 o 
   2   8  11       64.47       70.56      9.05 o 
  -4   9  11      191.13      201.79     11.64 o 
  -3   9  11      164.50      177.45     11.52 o 
  -2   9  11        0.77        3.53      4.70 o 
  -1   9  11       11.06       11.41      5.29 o 
   0   9  11       29.47       26.22      6.82 o 
  -3  10  11        3.38       -4.12      4.12 o 
   1 -15  12        0.44       -2.94      4.23 o 
  -3 -14  12        0.23       -3.65      3.65 o 
  -2 -14  12       68.91       71.14      7.53 o 
  -1 -14  12       32.77       61.50      7.53 o 
   0 -14  12       69.65       52.45      7.06 o 
   1 -14  12        9.49        9.88      5.17 o 
   2 -14  12       40.30       57.27      7.76 o 
   3 -14  12       72.43       67.15      8.00 o 
  -4 -13  12       49.26       57.39      7.41 o 
  -3 -13  12        8.91        2.12      4.35 o 
  -2 -13  12       13.31        7.53      4.23 o 
  -1 -13  12       72.74       91.09      5.89 o 
   0 -13  12      112.94      107.25      8.70 o 
   1 -13  12       39.81       48.57      7.53 o 
   2 -13  12        0.13        3.06      4.47 o 
   3 -13  12        0.35       -2.00      4.23 o 
   4 -13  12        2.25        4.59      5.17 o 
  -5 -12  12       20.04       13.41      5.17 o 
  -4 -12  12        6.55       -1.53      3.65 o 
  -3 -12  12       21.68       14.35      4.59 o 
  -2 -12  12       75.51       51.13      4.70 o 
  -1 -12  12      179.22      204.53     21.40 o 
   0 -12  12        0.78       -1.53      3.76 o 
   1 -12  12      134.09      133.94      9.88 o 
   2 -12  12       95.04       96.66      8.47 o 
   3 -12  12       16.39       19.99      5.64 o 
   4 -12  12        1.79        2.12      4.59 o 
  -6 -11  12       23.43       20.81      5.76 o 
  -5 -11  12       68.57       63.74      7.53 o 
  -4 -11  12       56.00       71.14      7.29 o 
  -3 -11  12       21.49       26.22      5.17 o 
  -2 -11  12       44.81       44.94      4.28 o 
  -1 -11  12      278.68      338.92     13.41 o 
   0 -11  12      204.31      204.73     10.47 o 
   1 -11  12       37.73       52.80      6.94 o 
   2 -11  12       11.40       -0.35      4.00 o 
   3 -11  12        0.25        1.53      4.00 o 
   4 -11  12       16.53       17.76      5.41 o 
   5 -11  12       24.70       23.05      5.88 o 
  -6 -10  12       39.05       31.87      6.00 o 
  -5 -10  12      117.63       86.31      8.00 o 
  -4 -10  12      108.17      107.72      8.23 o 
  -3 -10  12      374.94      345.38      8.94 o 
  -2 -10  12      196.15      174.22      6.74 o 
  -1 -10  12       28.09       21.67      3.63 o 
   0 -10  12       56.87       63.85      6.82 o 
   1 -10  12        1.47        0.35      3.76 o 
   2 -10  12       13.77       -0.24      3.53 o 
   3 -10  12       61.53       67.26      7.17 o 
   4 -10  12       19.09       16.82      5.06 o 
   5 -10  12        1.79       -0.59      4.00 o 
  -7  -9  12        3.24        3.18      4.00 o 
  -6  -9  12      126.97      119.48      9.17 o 
  -5  -9  12       73.10       58.09      6.94 o 
  -4  -9  12       75.92       92.29      5.36 o 
  -3  -9  12      105.89       83.45      5.15 o 
  -2  -9  12       96.71       82.38      5.16 o 
  -1  -9  12        0.89        1.65      4.23 o 
   0  -9  12        6.91        4.00      3.88 o 
   1  -9  12        4.66        0.35      3.65 o 
   2  -9  12      136.19      126.41      8.58 o 
   3  -9  12        0.22       -2.59      3.29 o 
   4  -9  12        5.25        3.18      4.12 o 
   5  -9  12       49.03       40.81      6.70 o 
   6  -9  12        0.86       -2.35      4.70 o 
  -7  -8  12       59.78       45.04      6.23 o 
  -6  -8  12       59.07       69.62      7.41 o 
  -5  -8  12       22.44       14.14      3.59 o 
  -4  -8  12       25.08       15.07      2.93 o 
  -3  -8  12       20.63       10.51      2.70 o 
  -2  -8  12       24.68       37.78      7.47 o 
  -1  -8  12       12.10       13.64      4.35 o 
   0  -8  12        0.68       -1.76      3.53 o 
   1  -8  12      252.90      305.16     11.76 o 
   2  -8  12       90.33       73.38      7.17 o 
   3  -8  12       96.39       96.66      7.76 o 
   4  -8  12       41.47       53.86      7.29 o 
   5  -8  12        8.51        6.00      4.70 o 
   6  -8  12        1.36        0.82      4.82 o 
  -8  -7  12        6.08        6.35      4.23 o 
  -7  -7  12       29.40       23.75      5.41 o 
  -6  -7  12      148.72      177.47     10.76 o 
  -5  -7  12       60.02       65.61      4.57 o 
  -4  -7  12       11.15       12.04      2.74 o 
  -3  -7  12       54.24       64.44      4.53 o 
  -2  -7  12       16.09       15.96      2.98 o 
  -1  -7  12       30.56       42.80      6.11 o 
   0  -7  12      352.70      319.62     12.58 o 
   1  -7  12        6.32        8.70      3.76 o 
   2  -7  12        0.10        0.24      3.29 o 
   3  -7  12       13.59       13.99      4.35 o 
   4  -7  12       22.68       17.52      4.70 o 
   5  -7  12       56.57       60.80      7.29 o 
   6  -7  12       10.54       10.35      4.82 o 
  -8  -6  12       93.11       86.55      7.88 o 
  -7  -6  12        1.80        2.90      2.78 o 
  -6  -6  12       51.45       50.27      4.48 o 
  -5  -6  12      106.50      104.70      5.28 o 
  -4  -6  12       19.39       18.75      3.10 o 
  -3  -6  12       19.52       14.02      2.87 o 
  -2  -6  12      328.67      352.16      8.35 o 
  -1  -6  12        0.64        2.94      3.53 o 
   0  -6  12        0.06       -2.59      2.82 o 
   1  -6  12      113.77      125.94      8.47 o 
   2  -6  12       41.23       29.28      5.41 o 
   3  -6  12      375.40      402.53     13.41 o 
   4  -6  12       58.29       35.98      5.88 o 
   5  -6  12        3.92        0.00      3.76 o 
   6  -6  12       15.09       19.03      3.88 o 
  -8  -5  12       20.60       18.94      3.57 o 
  -7  -5  12        9.10        9.36      3.08 o 
  -6  -5  12       87.76      101.50      5.32 o 
  -5  -5  12       26.43       27.71      3.45 o 
  -4  -5  12      511.57      500.16     17.82 o 
  -3  -5  12        2.20        2.06      2.23 o 
  -2  -5  12      141.97      157.81      8.94 o 
  -1  -5  12       71.63       75.00      4.26 o 
   0  -5  12      229.63      197.09     10.35 o 
   1  -5  12      219.04      264.35     11.17 o 
   2  -5  12       10.45       18.34      4.82 o 
   3  -5  12       42.71       52.09      6.23 o 
   4  -5  12      135.84      171.69     12.05 o 
   5  -5  12      132.14      131.86      6.63 o 
   6  -5  12       21.50        9.03      3.53 o 
  -9  -4  12        0.87       -2.35      3.88 o 
  -8  -4  12       23.92       24.92      3.91 o 
  -7  -4  12       43.85       46.42      4.31 o 
  -6  -4  12      135.09      127.44      5.73 o 
  -5  -4  12      103.78       81.44      5.03 o 
  -4  -4  12      462.62      463.20     19.29 o 
  -3  -4  12      720.59      670.35     14.23 o 
  -2  -4  12      213.89      211.32      9.64 o 
  -1  -4  12       27.87       24.18      2.76 o 
   0  -4  12        0.33        0.71      2.04 o 
   1  -4  12       62.43       92.83      5.19 o 
   2  -4  12      309.85      291.54      8.29 o 
   3  -4  12      189.06      235.03      7.48 o 
   4  -4  12      184.61      184.48      7.20 o 
   5  -4  12       37.21       27.29      4.10 o 
   6  -4  12       10.37        8.35      5.06 o 
  -9  -3  12        0.08       -0.71      4.35 o 
  -8  -3  12        0.47       -1.82      2.58 o 
  -7  -3  12       20.51       15.04      4.47 o 
  -6  -3  12      485.72      475.01     14.52 o 
  -5  -3  12       63.37       56.14      4.49 o 
  -4  -3  12      153.25      164.00      6.23 o 
  -3  -3  12      138.76      141.94      8.35 o 
  -2  -3  12       27.40       23.17      4.35 o 
  -1  -3  12        2.07       30.89     20.64 o 
   0  -3  12      852.15      872.30     22.40 o 
   1  -3  12      207.04      258.12      7.63 o 
   2  -3  12       13.28        5.71      2.82 o 
   3  -3  12      303.76      329.90      8.85 o 
   4  -3  12       44.15       39.06      4.32 o 
   5  -3  12      262.01      290.54      9.43 o 
   6  -3  12        3.57        7.76      5.29 o 
  -9  -2  12        1.51       -0.12      4.23 o 
  -8  -2  12       79.82       80.20      8.23 o 
  -7  -2  12      205.40      207.88      7.29 o 
  -6  -2  12       14.41       14.70      3.13 o 
  -5  -2  12      211.37      227.34      7.01 o 
  -4  -2  12      111.55      113.83      7.53 o 
  -3  -2  12        1.53       -0.24      3.29 o 
  -2  -2  12      780.67      841.51     17.64 o 
  -1  -2  12        0.28       -0.19      1.80 o 
   0  -2  12      152.17      137.28      5.61 o 
   1  -2  12      431.31      465.65     11.41 o 
   2  -2  12      385.83      354.12      9.02 o 
   3  -2  12        0.98        6.24      2.95 o 
   4  -2  12      159.96      177.98      7.41 o 
   5  -2  12       47.41       49.86      7.64 o 
   6  -2  12       50.75       51.15      7.88 o 
  -9  -1  12        4.80        3.88      4.82 o 
  -8  -1  12       47.82       57.86      7.17 o 
  -7  -1  12      209.37      192.90      7.11 o 
  -6  -1  12      157.01      150.08      9.88 o 
  -5  -1  12        2.78        3.81      2.46 o 
  -4  -1  12       67.21       83.37      7.29 o 
  -3  -1  12       18.28       18.58      4.35 o 
  -2  -1  12      145.33      130.18      7.76 o 
  -1  -1  12       33.63       30.22      3.05 o 
   0  -1  12      106.88      121.47      6.64 o 
   1  -1  12       18.37       25.80      3.47 o 
   2  -1  12      119.32      136.88      9.47 o 
   3  -1  12      157.73      183.33      7.19 o 
   4  -1  12      166.07      160.05     10.35 o 
   5  -1  12       55.05       62.68      8.00 o 
   6  -1  12        0.44       -4.47      4.70 o 
  -9   0  12       46.04       37.75      6.59 o 
  -8   0  12        2.38        2.82      4.47 o 
  -7   0  12        3.87        3.29      4.23 o 
  -6   0  12        2.25       -2.06      2.06 o 
  -5   0  12       23.96       15.64      4.35 o 
  -4   0  12      220.72      239.66     10.35 o 
  -3   0  12      249.86      217.55      9.53 o 
  -2   0  12      333.82      336.85      8.35 o 
  -1   0  12        8.09       14.59      2.56 o 
   0   0  12      376.36      341.10      8.05 o 
   1   0  12      206.46      268.05      7.61 o 
   2   0  12      244.70      266.23      7.88 o 
   3   0  12       21.47       13.05      4.82 o 
   4   0  12       50.43       58.44      7.88 o 
   5   0  12       82.47      111.83      9.76 o 
  -9   1  12       15.24        5.76      4.82 o 
  -8   1  12      102.60      113.83      9.29 o 
  -7   1  12        4.61        7.29      4.23 o 
  -6   1  12        3.56        6.11      3.88 o 
  -5   1  12      139.11      160.63      9.05 o 
  -4   1  12      192.18      209.44     10.00 o 
  -3   1  12       67.07       68.21      7.06 o 
  -2   1  12     1296.30     1199.25     13.71 o 
  -1   1  12       63.44       59.75      4.28 o 
   0   1  12        2.14        1.91      2.24 o 
   1   1  12      235.32      260.73     10.88 o 
   2   1  12       23.03       13.99      4.35 o 
   3   1  12      119.35      145.11      9.88 o 
   4   1  12        5.66        2.59      4.70 o 
   5   1  12       24.40       29.87      6.94 o 
  -9   2  12        3.43        5.53      4.94 o 
  -8   2  12       19.96       20.81      5.53 o 
  -7   2  12        5.08        4.23      3.88 o 
  -6   2  12       36.57       40.10      6.11 o 
  -5   2  12      186.08      175.69      9.53 o 
  -4   2  12      276.30      287.87     11.52 o 
  -3   2  12       18.52       12.58      4.12 o 
  -2   2  12      275.84      282.68      7.07 o 
  -1   2  12       12.23       18.47      2.94 o 
   0   2  12       49.42       43.61      3.87 o 
   1   2  12      220.80      255.65     11.41 o 
   2   2  12        1.52        2.12      3.53 o 
   3   2  12        1.77       -4.23      4.35 o 
   4   2  12        0.04       -0.47      4.35 o 
   5   2  12       22.63       23.99      6.70 o 
  -8   3  12        4.80        0.82      3.65 o 
  -7   3  12       24.88       26.58      5.88 o 
  -6   3  12      261.08      265.18     11.99 o 
  -5   3  12       31.34       27.87      5.41 o 
  -4   3  12        0.25        2.47      3.41 o 
  -3   3  12       38.62       45.27      5.64 o 
  -2   3  12       66.82       81.47      4.86 o 
  -1   3  12       24.66       18.70      2.99 o 
   0   3  12       95.12      103.39      5.47 o 
   1   3  12      221.13      222.72     10.94 o 
   2   3  12       27.89       17.64      4.82 o 
   3   3  12      180.96      215.08     11.52 o 
   4   3  12       35.70       29.99      6.59 o 
  -8   4  12       22.24       28.58      6.35 o 
  -7   4  12       17.50       23.17      5.76 o 
  -6   4  12       10.08        7.64      4.70 o 
  -5   4  12       95.10      101.60      8.23 o 
  -4   4  12      168.47      181.21      9.53 o 
  -3   4  12       16.98       10.49      2.57 o 
  -2   4  12      110.51      106.63      5.52 o 
  -1   4  12      108.36      116.27      5.57 o 
   0   4  12      105.27       94.31      7.64 o 
   1   4  12       14.10       10.47      4.47 o 
   2   4  12        0.34        2.59      4.23 o 
   3   4  12        4.26       11.05      5.29 o 
   4   4  12        5.81        3.65      4.82 o 
  -8   5  12       15.71       27.28      6.59 o 
  -7   5  12       17.66       15.76      5.41 o 
  -6   5  12        4.11        4.59      4.23 o 
  -5   5  12       19.85       15.17      5.17 o 
  -4   5  12        2.90        3.06      3.76 o 
  -3   5  12       70.29       71.82      6.82 o 
  -2   5  12        4.82        8.81      2.82 o 
  -1   5  12      106.05      105.60      8.47 o 
   0   5  12       58.17       47.27      6.59 o 
   1   5  12        0.67        3.53      4.23 o 
   2   5  12       86.44       89.14      8.70 o 
   3   5  12       70.89       74.91      8.47 o 
  -7   6  12        2.26        4.47      5.17 o 
  -6   6  12       23.80       18.82      5.64 o 
  -5   6  12       66.74       62.33      7.53 o 
  -4   6  12      148.38      143.23      9.41 o 
  -3   6  12       89.98       71.38      5.24 o 
  -2   6  12        3.54        2.35      4.00 o 
  -1   6  12       83.78      101.60      9.29 o 
   0   6  12      361.52      346.20     13.76 o 
   1   6  12       23.07       14.35      5.29 o 
   2   6  12       40.30       41.98      7.17 o 
  -7   7  12       27.88       24.34      6.47 o 
  -6   7  12        0.68        3.88      4.94 o 
  -5   7  12        0.68       -3.53      3.53 o 
  -4   7  12        3.64        5.41      4.47 o 
  -3   7  12       69.49       77.97      8.35 o 
  -2   7  12      138.60      158.28     10.47 o 
  -1   7  12       71.53       54.45      7.64 o 
   0   7  12        6.78        4.47      5.53 o 
   1   7  12       49.26       58.80      8.35 o 
   2   7  12        4.23       -3.29      4.47 o 
  -6   8  12       15.91       12.58      5.88 o 
  -5   8  12       48.39       56.45      8.00 o 
  -4   8  12      106.72      112.54      9.53 o 
  -3   8  12        2.07        0.12      4.23 o 
  -2   8  12       40.91       37.04      6.94 o 
  -1   8  12       10.24       10.35      5.64 o 
   0   8  12       27.85       14.46      6.35 o 
  -4   9  12        1.70        2.35      4.94 o 
  -3   9  12       79.46       94.43     10.00 o 
  -2   9  12       57.97       51.15      7.76 o 
  -2 -14  13       10.28        5.88      4.59 o 
  -1 -14  13       34.02       22.70      5.76 o 
   0 -14  13        5.04        7.29      4.94 o 
   1 -14  13        1.31        7.76      5.17 o 
   2 -14  13        8.48        5.88      5.06 o 
  -4 -13  13        1.14       -1.53      4.35 o 
  -3 -13  13       19.20       16.93      5.17 o 
  -2 -13  13       68.02       87.96      8.11 o 
  -1 -13  13        7.67        8.71      3.35 o 
   0 -13  13       95.99      119.71      9.29 o 
   1 -13  13      115.23      133.59      9.64 o 
   2 -13  13       49.50       49.98      7.53 o 
   3 -13  13        1.36        4.59      4.59 o 
  -5 -12  13       71.27       84.20      8.11 o 
  -4 -12  13       31.77       30.22      6.00 o 
  -3 -12  13        1.40       -1.53      3.65 o 
  -2 -12  13       27.67       34.03      4.24 o 
  -1 -12  13      152.44      134.20      6.67 o 
   0 -12  13       29.30       35.28      6.70 o 
   1 -12  13      102.78      126.41      9.29 o 
   2 -12  13        6.97        9.53      5.17 o 
   3 -12  13        1.86        0.94      3.88 o 
   4 -12  13        0.65        3.53      4.94 o 
  -6 -11  13        2.95        3.18      4.47 o 
  -5 -11  13        7.65        9.64      4.70 o 
  -4 -11  13       32.06       20.58      4.94 o 
  -3 -11  13      109.53       93.86      7.29 o 
  -2 -11  13       12.37       16.48      3.76 o 
  -1 -11  13       47.00       26.69      6.00 o 
   0 -11  13        0.18       -1.18      4.00 o 
   1 -11  13       21.57       20.46      5.53 o 
   2 -11  13        2.07       -1.41      3.76 o 
   3 -11  13       23.34       32.81      6.35 o 
   4 -11  13       14.41       10.47      4.47 o 
  -6 -10  13       84.94       69.62      8.00 o 
  -4 -10  13       17.63       23.03      3.56 o 
  -3 -10  13       52.48       52.83      4.72 o 
  -2 -10  13        6.68        9.84      3.03 o 
  -1 -10  13        8.49        8.94      4.47 o 
   0 -10  13        4.29       -3.53      3.53 o 
   1 -10  13       75.72       62.21      7.06 o 
   2 -10  13        1.83        8.70      4.82 o 
   3 -10  13       37.18       34.46      6.00 o 
   4 -10  13       18.42       19.05      6.00 o 
   5 -10  13        0.83        1.53      4.59 o 
  -7  -9  13       21.07       31.99      6.47 o 
  -6  -9  13        5.63        2.23      4.12 o 
  -5  -9  13       28.55       33.59      4.20 o 
  -4  -9  13      249.01      263.49      8.11 o 
  -3  -9  13       85.77       85.30      5.36 o 
  -2  -9  13        9.74        8.36      2.87 o 
  -1  -9  13        0.05        1.06      3.88 o 
   0  -9  13        5.33        0.71      4.23 o 
   1  -9  13       18.35       35.04      5.88 o 
   2  -9  13       68.72       67.97      7.17 o 
   3  -9  13       14.59       13.88      4.82 o 
   4  -9  13        0.00       -3.53      3.53 o 
   5  -9  13        0.33        1.06      4.12 o 
  -7  -8  13       46.10       39.98      6.23 o 
  -6  -8  13      174.80      148.40      9.53 o 
  -5  -8  13        0.35        0.14      3.94 o 
  -4  -8  13       25.17       22.25      3.30 o 
  -3  -8  13        9.68       24.43      3.49 o 
  -2  -8  13       25.42       16.94      3.31 o 
  -1  -8  13      116.95       97.49      8.11 o 
   0  -8  13      151.36      206.73     10.70 o 
   1  -8  13       24.09       27.16      5.76 o 
   2  -8  13       55.68       60.44      7.17 o 
   3  -8  13        2.49        1.06      3.65 o 
   4  -8  13        3.59        0.94      4.00 o 
   5  -8  13       61.92       49.98      7.41 o 
  -8  -7  13       51.40       41.16      6.70 o 
  -7  -7  13        9.87        6.82      4.70 o 
  -6  -7  13        2.88        0.42      2.44 o 
  -5  -7  13       80.57       93.61      5.36 o 
  -4  -7  13       42.37       51.82      4.44 o 
  -3  -7  13       26.98       38.36      3.95 o 
  -2  -7  13      500.36      467.44     13.99 o 
  -1  -7  13        8.17       11.99      4.59 o 
   0  -7  13      203.53      277.17     12.23 o 
   1  -7  13      168.64      138.53      9.05 o 
   2  -7  13        7.86       11.88      4.35 o 
   3  -7  13       29.10       11.88      4.23 o 
   4  -7  13       64.56       54.92      7.06 o 
   5  -7  13       35.31       31.99      5.76 o 
   6  -7  13       48.77       38.10      5.07 o 
  -8  -6  13       13.88        8.94      4.82 o 
  -7  -6  13       82.67       88.64      5.74 o 
  -6  -6  13       90.63       85.12      5.31 o 
  -5  -6  13       46.56       55.69      4.56 o 
  -4  -6  13       89.52       74.22      6.29 o 
  -3  -6  13      737.32      671.90     11.64 o 
  -2  -6  13      204.52      239.89     10.94 o 
  -1  -6  13      261.94      204.38     10.35 o 
   0  -6  13       19.73       18.93      5.06 o 
   1  -6  13       78.15       69.03      7.41 o 
   2  -6  13       47.57       36.57      5.53 o 
   3  -6  13        5.21        3.53      4.00 o 
   4  -6  13      275.66      275.17     12.23 o 
   5  -6  13       32.76       25.24      4.18 o 
   6  -6  13        5.50        2.57      3.14 o 
  -8  -5  13       11.97       16.41      4.00 o 
  -7  -5  13        8.03        5.06      3.08 o 
  -6  -5  13        0.89        1.88      2.48 o 
  -5  -5  13      134.40      136.14      5.94 o 
  -4  -5  13      302.45      293.04      8.19 o 
  -3  -5  13      491.81      489.16     10.14 o 
  -2  -5  13        1.41        1.18      3.88 o 
  -1  -5  13       20.23       10.35      4.23 o 
   0  -5  13       66.22       34.48      4.64 o 
   1  -5  13      286.50      286.65      9.35 o 
   2  -5  13       54.87       74.66     11.35 o 
   3  -5  13       41.81       47.75      4.53 o 
   4  -5  13       15.71       15.35      3.66 o 
   5  -5  13       49.01       44.12      4.99 o 
   6  -5  13       32.54       36.39      8.06 o 
  -8  -4  13       10.41       12.90      3.56 o 
  -7  -4  13       60.90       61.07      5.01 o 
  -6  -4  13      207.99      226.78      7.52 o 
  -5  -4  13       37.41       53.66      4.57 o 
  -4  -4  13        3.27        0.63      2.66 o 
  -3  -4  13     1101.96     1071.64     21.17 o 
  -2  -4  13       38.57       44.69      6.11 o 
  -1  -4  13       23.86       17.40      4.23 o 
   0  -4  13       20.79       26.62      3.25 o 
   1  -4  13       54.71       67.51      5.07 o 
   2  -4  13      141.04      172.20      6.89 o 
   3  -4  13       21.64       10.55      3.07 o 
   4  -4  13       13.64       14.94      3.50 o 
   5  -4  13        6.65        9.45      3.56 o 
   6  -4  13        0.64       -0.47      5.29 o 
  -8  -3  13       87.10      105.39      6.11 o 
  -7  -3  13        0.44        4.32      2.82 o 
  -6  -3  13       71.46       84.22      5.31 o 
  -5  -3  13      573.28      559.61     10.72 o 
  -4  -3  13       17.05       12.70      4.59 o 
  -3  -3  13        7.00        2.12      3.41 o 
  -2  -3  13       11.08        8.47      3.41 o 
  -1  -3  13       28.01       29.40      5.17 o 
   0  -3  13       43.57       53.88      4.43 o 
   1  -3  13      162.83      144.27      6.21 o 
   2  -3  13        3.06        8.79      2.96 o 
   3  -3  13        7.01        6.62      2.93 o 
   4  -3  13        3.20        1.34      3.01 o 
   5  -3  13       52.67       48.45      7.29 o 
  -9  -2  13        7.32        7.64      5.53 o 
  -8  -2  13       36.32       40.45      6.94 o 
  -7  -2  13      228.03      225.10      7.77 o 
  -6  -2  13       17.27       18.41      3.40 o 
  -5  -2  13      263.68      233.84      7.44 o 
  -4  -2  13        8.01        8.82      3.53 o 
  -3  -2  13        9.91        4.94      3.53 o 
  -2  -2  13      127.17      118.89      8.00 o 
  -1  -2  13       97.72      117.82      6.76 o 
   0  -2  13      129.48      126.78      5.43 o 
   1  -2  13       14.83       19.88      3.25 o 
   2  -2  13       26.63       41.39      4.28 o 
   3  -2  13       44.92       32.76      4.03 o 
   4  -2  13       30.82       48.92      7.41 o 
   5  -2  13        2.27       -1.53      4.23 o 
  -9  -1  13       29.30       25.87      6.70 o 
  -8  -1  13       17.12       16.58      5.76 o 
  -7  -1  13       29.30       44.80      6.94 o 
  -6  -1  13        4.14        6.64      2.95 o 
  -5  -1  13       40.52       55.03      6.47 o 
  -4  -1  13        2.37       -2.23      3.18 o 
  -3  -1  13        3.56        9.88      4.12 o 
  -2  -1  13      314.14      285.99     11.05 o 
  -1  -1  13      456.64      391.42      9.88 o 
   0  -1  13      121.59      145.43      5.80 o 
   1  -1  13       92.75       97.19      5.32 o 
   2  -1  13        2.06       -1.47      2.33 o 
   3  -1  13       11.63       11.81      3.49 o 
   4  -1  13       66.76       89.49      8.94 o 
   5  -1  13       15.70       15.40      5.88 o 
  -8   0  13       29.17       39.28      6.82 o 
  -7   0  13        0.93        0.47      4.47 o 
  -6   0  13        0.51        1.06      3.76 o 
  -5   0  13        3.50        1.88      3.41 o 
  -4   0  13        1.22        1.76      3.18 o 
  -3   0  13      958.49      878.43     18.82 o 
  -2   0  13        2.78        4.59      3.65 o 
  -1   0  13       55.33       55.20      4.32 o 
   0   0  13        1.99       -0.12      2.08 o 
   1   0  13       12.35       22.74      6.00 o 
   2   0  13       24.16       25.23      3.62 o 
   3   0  13      109.57       92.08      8.58 o 
   4   0  13       29.80       45.98      7.64 o 
   5   0  13        2.30       -4.12      4.12 o 
  -8   1  13       21.47       17.40      5.64 o 
  -7   1  13        2.54        5.53      4.35 o 
  -6   1  13       17.20       21.17      4.94 o 
  -5   1  13       99.32      109.01      8.23 o 
  -4   1  13       62.24       41.04      5.76 o 
  -3   1  13      240.86      275.64     11.64 o 
  -2   1  13        0.07       -1.06      3.18 o 
  -1   1  13      137.83      138.53      6.76 o 
   0   1  13      201.32      252.99      7.32 o 
   1   1  13      535.97      500.59     10.22 o 
   2   1  13       22.44       11.64      4.59 o 
   3   1  13       29.52       21.40      5.53 o 
   4   1  13       10.08        9.53      5.29 o 
   5   1  13        7.37        6.70      5.41 o 
  -8   2  13       16.90       15.40      5.53 o 
  -7   2  13       66.45       59.15      7.64 o 
  -6   2  13       57.88       62.68      7.76 o 
  -5   2  13        1.37       -2.12      3.29 o 
  -4   2  13       43.50       54.09      6.59 o 
  -3   2  13      149.90      168.51      9.29 o 
  -2   2  13       57.31       51.87      4.20 o 
  -1   2  13      114.16      114.43      5.53 o 
   0   2  13        5.57        8.98      2.91 o 
   1   2  13       50.18       35.16      5.88 o 
   2   2  13       10.58       18.58      5.06 o 
   3   2  13       23.48       19.05      5.29 o 
   4   2  13        0.12        0.71      4.59 o 
  -8   3  13       22.29       25.75      6.35 o 
  -7   3  13        0.81        3.41      4.35 o 
  -6   3  13       43.98       40.45      6.35 o 
  -5   3  13       38.93       42.33      6.47 o 
  -4   3  13       11.82        7.64      4.23 o 
  -3   3  13       14.23       15.64      4.59 o 
  -2   3  13        1.35        1.12      2.33 o 
  -1   3  13      204.30      197.77      6.82 o 
   0   3  13       31.35       27.75      5.53 o 
   1   3  13      103.78      103.01      8.47 o 
   2   3  13        2.37        4.12      4.35 o 
   3   3  13        0.32       -0.71      4.23 o 
   4   3  13       44.04       54.68      8.11 o 
  -8   4  13       25.12       29.28      6.70 o 
  -7   4  13       54.17       45.63      7.17 o 
  -6   4  13       68.55       65.50      8.11 o 
  -5   4  13       36.25       41.98      6.47 o 
  -4   4  13        6.16        1.53      3.65 o 
  -3   4  13       36.66       43.98      6.11 o 
  -2   4  13      149.84      130.00      9.53 o 
  -1   4  13       35.36       42.69      6.00 o 
   0   4  13        7.66       11.29      4.35 o 
   1   4  13       16.47       15.52      5.17 o 
   2   4  13      116.27      147.46     10.35 o 
   3   4  13       45.92       52.45      8.00 o 
  -7   5  13        1.13       -3.18      4.12 o 
  -6   5  13       43.85       41.28      7.06 o 
  -5   5  13      145.56      136.76      9.53 o 
  -4   5  13       81.16       75.14      7.76 o 
  -3   5  13        4.61        5.41      3.76 o 
  -2   5  13       22.86       27.28      5.64 o 
  -1   5  13      243.90      264.24     12.47 o 
   0   5  13       25.05       24.34      5.88 o 
   1   5  13        0.22        1.65      4.35 o 
   2   5  13        0.70        4.35      5.17 o 
  -7   6  13        2.30        0.12      4.94 o 
  -6   6  13        2.14       -1.41      4.35 o 
  -5   6  13        6.77        4.59      4.59 o 
  -4   6  13        4.78        9.76      4.70 o 
  -3   6  13       19.90       20.70      5.17 o 
  -2   6  13        1.06        2.00      4.12 o 
  -1   6  13       51.30       38.81      6.70 o 
   0   6  13       25.33       29.99      6.23 o 
   1   6  13      107.54      104.78      9.41 o 
   2   6  13       45.30       43.86      7.41 o 
  -6   7  13       23.87       26.69      6.70 o 
  -5   7  13      158.05      153.34     10.70 o 
  -3   7  13        4.89        3.41      4.47 o 
  -2   7  13       60.58       66.79      8.11 o 
  -1   7  13       81.61       80.43      9.53 o 
   0   7  13       57.29       46.33      8.23 o 
  -3   8  13       62.38       75.85      9.05 o 
  -2   8  13        6.41        8.23      5.17 o 
  -1   8  13        1.54        0.94      4.82 o 
  -2 -14  14       12.52        9.88      5.17 o 
   0 -14  14        2.46       -1.41      5.06 o 
   1 -14  14        7.46        4.00      5.64 o 
  -3 -13  14       23.26       21.05      5.88 o 
  -2 -13  14        6.81       -0.71      4.23 o 
  -1 -13  14       50.46       57.27      7.88 o 
   0 -13  14        5.77       13.99      6.00 o 
   1 -13  14        0.02       -4.12      4.12 o 
   2 -13  14       28.74       29.63      6.82 o 
  -4 -12  14        9.64       11.76      4.94 o 
  -3 -12  14       63.78       77.97      8.00 o 
  -2 -12  14       31.28       37.63      4.47 o 
  -1 -12  14        8.72       16.82      5.53 o 
   0 -12  14      106.68      109.95      9.76 o 
   1 -12  14        0.56        2.23      4.59 o 
   2 -12  14       11.73       12.11      5.29 o 
   3 -12  14        0.05       -1.88      4.23 o 
  -5 -11  14       19.15        7.29      4.23 o 
  -4 -11  14        4.11        2.82      4.47 o 
  -3 -11  14       97.52      108.03      6.07 o 
  -2 -11  14      145.59      129.05      8.82 o 
  -1 -11  14      114.16      120.18      9.41 o 
   0 -11  14       69.61       72.09      8.35 o 
   1 -11  14       57.73       65.85      7.88 o 
   2 -11  14        8.74        3.06      4.47 o 
   3 -11  14       15.50       15.52      5.53 o 
   4 -11  14        6.60        9.88      5.06 o 
  -6 -10  14       16.18       13.41      4.70 o 
  -4 -10  14       67.55       52.58      4.91 o 
  -3 -10  14       48.43       52.02      4.82 o 
  -2 -10  14        0.01        5.60      2.99 o 
  -1 -10  14       32.56       30.10      5.88 o 
   0 -10  14       23.42       28.81      6.00 o 
   1 -10  14       61.92       89.49      8.35 o 
   2 -10  14       25.45       26.93      5.76 o 
   4 -10  14       28.42       38.34      6.94 o 
  -6  -9  14       33.96       27.28      5.64 o 
  -5  -9  14       22.12       28.24      3.90 o 
  -4  -9  14        8.71        3.60      2.74 o 
  -3  -9  14      172.64      188.07     10.29 o 
  -2  -9  14      158.59      173.57     10.00 o 
  -1  -9  14      136.37      138.06      9.17 o 
   0  -9  14        0.05       -1.06      3.88 o 
   1  -9  14        2.87        7.17      4.70 o 
   2  -9  14      172.85      172.86     10.23 o 
   3  -9  14       46.38       46.33      6.70 o 
   4  -9  14       60.75       70.20      7.88 o 
   5  -9  14        6.60        3.65      4.59 o 
  -7  -8  14        2.57       -2.00      3.65 o 
  -6  -8  14       13.06       14.83      3.45 o 
  -5  -8  14      175.47      151.71      9.00 o 
  -4  -8  14       27.31       25.40      3.62 o 
  -3  -8  14        2.50       -1.31      2.54 o 
  -2  -8  14       11.28        5.88      4.00 o 
  -1  -8  14       22.97       44.57      6.70 o 
   0  -8  14      210.17      191.80     11.17 o 
   1  -8  14      102.84      101.60      8.58 o 
   2  -8  14        0.72       -2.12      3.88 o 
   3  -8  14       29.03       27.75      6.11 o 
   4  -8  14       27.89       35.28      6.70 o 
   5  -8  14        0.15       -4.12      4.12 o 
  -7  -7  14       58.12       53.20      4.99 o 
  -6  -7  14        1.93       -0.19      2.48 o 
  -5  -7  14        1.19        0.11      2.62 o 
  -4  -7  14       40.91       39.53     10.35 o 
  -3  -7  14      140.25      148.85      6.57 o 
  -2  -7  14      202.11      205.09     10.70 o 
  -1  -7  14      152.32      148.64      9.64 o 
   0  -7  14       39.85       23.64      5.53 o 
   1  -7  14      129.22      163.69     10.70 o 
   2  -7  14        8.20       10.11      4.59 o 
   3  -7  14        0.60       -2.23      3.76 o 
   4  -7  14        0.09        4.00      4.47 o 
   5  -7  14        2.49        0.14      3.20 o 
  -8  -6  14        3.72        4.94      4.70 o 
  -7  -6  14       11.85        8.03      3.24 o 
  -6  -6  14       39.96       44.75      5.70 o 
  -5  -6  14      204.08      189.21      7.15 o 
  -4  -6  14        0.51        3.38      2.61 o 
  -3  -6  14        0.08        4.70      3.88 o 
  -2  -6  14        0.21        1.76      4.12 o 
  -1  -6  14      461.09      570.45     16.46 o 
   0  -6  14      387.25      372.31     14.35 o 
   1  -6  14        0.63        2.60      2.54 o 
   2  -6  14        4.04        2.06      2.62 o 
   3  -6  14        0.37       -2.49      2.49 o 
   4  -6  14        5.11       12.16      3.53 o 
   5  -6  14       15.25       16.29      9.11 o 
  -8  -5  14       43.83       44.81      5.02 o 
  -7  -5  14      161.12      185.56     10.70 o 
  -6  -5  14        4.49        7.93      2.99 o 
  -5  -5  14       31.82       29.90      3.78 o 
  -4  -5  14      197.80      216.22     20.64 o 
  -3  -5  14     1616.24     1550.96     26.58 o 
  -2  -5  14       13.18        7.29      4.47 o 
  -1  -5  14       61.48       62.91      7.53 o 
   0  -5  14      107.37       80.08      8.00 o 
   1  -5  14        0.92        1.66      2.65 o 
   2  -5  14       50.85       67.73      5.46 o 
   3  -5  14       33.88       38.53      4.32 o 
   4  -5  14       79.99       67.61      5.70 o 
   5  -5  14        0.35       -1.45      2.91 o 
  -8  -4  14        0.45       -3.09      3.18 o 
  -7  -4  14       30.99       36.07      7.82 o 
  -6  -4  14       79.77       73.06      5.19 o 
  -5  -4  14      175.00      151.78      6.52 o 
  -4  -4  14        9.51       17.40      5.17 o 
  -3  -4  14       26.12       27.99      5.64 o 
  -2  -4  14      134.70      105.01      8.23 o 
  -1  -4  14        4.26       17.52      4.94 o 
   0  -4  14      119.46      119.59      5.79 o 
   1  -4  14      181.42      204.89      8.41 o 
   2  -4  14        3.43        2.66      2.82 o 
   3  -4  14        3.46       -1.27      2.66 o 
   4  -4  14        2.99       -1.08      2.76 o 
   5  -4  14       33.91       38.42      4.86 o 
  -8  -3  14       65.11       66.39      5.94 o 
  -7  -3  14      191.74      204.99      7.83 o 
  -6  -3  14       21.38       23.87      3.70 o 
  -5  -3  14       37.32       39.69      4.24 o 
  -4  -3  14      171.54      182.51      9.88 o 
  -3  -3  14      134.40      155.58      9.17 o 
  -2  -3  14       30.99       22.23      4.94 o 
  -1  -3  14        0.55       -1.18      3.29 o 
   0  -3  14        7.14        8.41      2.88 o 
   1  -3  14        2.10        4.01      2.69 o 
   2  -3  14      165.28      170.58      8.35 o 
   3  -3  14       38.63       42.18      4.68 o 
   4  -3  14       42.13       50.29      5.40 o 
   5  -3  14        3.77       -4.23      4.23 o 
  -8  -2  14        3.34        3.88      5.06 o 
  -7  -2  14       96.27      101.87      5.94 o 
  -6  -2  14       77.76       90.29      9.58 o 
  -5  -2  14      115.25      100.19      8.11 o 
  -4  -2  14      106.12       93.84      7.64 o 
  -3  -2  14        0.18        0.82      3.18 o 
  -2  -2  14      202.51      158.52      9.05 o 
  -1  -2  14        0.99       -0.24      3.06 o 
   0  -2  14       71.29       83.09      4.98 o 
   1  -2  14       21.41       19.16      3.43 o 
   2  -2  14        0.36       -2.45      2.45 o 
   3  -2  14        0.66       -0.65      2.78 o 
   4  -2  14       40.83       35.28      6.47 o 
   5  -2  14       42.23       36.10      7.06 o 
  -8  -1  14       40.59       25.99      6.11 o 
  -7  -1  14      103.97      101.37      8.94 o 
  -6  -1  14       96.16       86.43      8.00 o 
  -5  -1  14       36.82       43.75      6.11 o 
  -4  -1  14       17.36       28.81      5.53 o 
  -3  -1  14        1.45        2.00      3.18 o 
  -2  -1  14      203.98      209.79     10.00 o 
  -1  -1  14        0.04        4.47      3.53 o 
   0  -1  14       34.79       22.02      3.28 o 
   1  -1  14      130.97      152.16      6.36 o 
   2  -1  14       90.78       85.03      5.70 o 
   3  -1  14       28.01       39.63      6.70 o 
   4  -1  14       10.63        9.41      5.17 o 
  -8   0  14       68.17       57.50      8.00 o 
  -7   0  14       11.66       12.35      5.29 o 
  -6   0  14       16.19       16.35      4.82 o 
  -5   0  14      110.94       95.02      8.11 o 
  -4   0  14        7.79        6.70      3.65 o 
  -3   0  14        9.06       13.88      4.12 o 
  -2   0  14       46.62       48.45      6.23 o 
  -1   0  14      277.91      288.39      7.64 o 
   0   0  14       25.36       26.04      3.28 o 
   1   0  14        5.94        3.65      2.66 o 
   2   0  14       13.87       17.40      4.82 o 
   3   0  14       18.93       31.16      6.23 o 
   4   0  14        3.78       -3.41      4.59 o 
  -8   1  14       22.43       16.46      5.41 o 
  -7   1  14       10.38       16.82      5.17 o 
  -6   1  14       27.93       31.63      5.64 o 
  -5   1  14       23.58       27.52      5.53 o 
  -4   1  14       48.73       53.86      6.59 o 
  -3   1  14      217.36      188.27     10.11 o 
  -2   1  14        3.56        2.35      3.65 o 
  -1   1  14        5.79        2.19      2.54 o 
   0   1  14       52.74       53.78      6.76 o 
   1   1  14       52.96       62.92      7.47 o 
   2   1  14       31.75       25.99      5.64 o 
   3   1  14       31.69       31.05      6.59 o 
   4   1  14       28.01       33.98      6.94 o 
  -8   2  14       22.53       19.76      5.88 o 
  -7   2  14       36.49       41.04      6.94 o 
  -6   2  14       35.29       41.51      6.82 o 
  -5   2  14      165.16      138.41      9.76 o 
  -4   2  14        3.30        4.12      4.23 o 
  -3   2  14       22.40       16.70      4.59 o 
  -2   2  14       41.03       47.63      6.11 o 
  -1   2  14       14.29       13.32      5.59 o 
   0   2  14      122.22      133.12      6.19 o 
   1   2  14      191.41      184.27     10.47 o 
   2   2  14        6.25        1.65      4.23 o 
   3   2  14       92.25       97.02      9.05 o 
  -7   3  14       71.90       72.56      8.58 o 
  -6   3  14        5.68        7.17      5.06 o 
  -5   3  14       22.82       27.16      5.41 o 
  -4   3  14       49.62       63.74      7.29 o 
  -3   3  14       68.47       68.68      7.17 o 
  -2   3  14       25.65       28.58      5.41 o 
  -1   3  14        2.38        4.97      2.74 o 
   0   3  14       41.92       48.57      6.59 o 
   1   3  14        1.18       -0.71      4.00 o 
   2   3  14       37.90       38.57      7.17 o 
   3   3  14        7.06        8.94      5.41 o 
  -7   4  14       17.24       21.40      6.00 o 
  -6   4  14       35.01       29.75      6.23 o 
  -5   4  14       13.25       17.99      5.29 o 
  -4   4  14        0.13        5.06      3.88 o 
  -3   4  14        0.74       -2.82      3.65 o 
  -2   4  14       33.86       51.93      4.70 o 
  -1   4  14        9.08        6.47      4.23 o 
   0   4  14       29.99       33.87      5.76 o 
   1   4  14        5.21        8.58      4.70 o 
   2   4  14       56.36       58.21      8.23 o 
  -6   5  14        1.05       -0.24      4.70 o 
  -5   5  14       69.99       67.15      8.11 o 
  -4   5  14       45.65       59.15      7.76 o 
  -3   5  14       62.64       55.74      6.70 o 
  -2   5  14       51.69       45.27      6.70 o 
  -1   5  14       10.24       12.94      5.53 o 
   0   5  14      196.65      183.80     10.70 o 
   1   5  14       51.65       43.98      7.53 o 
  -6   6  14        4.58       -0.24      4.94 o 
  -5   6  14       42.06       40.69      7.17 o 
  -4   6  14        3.70        8.82      4.82 o 
  -2   6  14       72.50       76.67      9.17 o 
  -1   6  14      123.83      115.01     10.11 o 
   0   6  14        5.73        4.35      4.82 o 
  -2   7  14        2.21        7.17      5.41 o 
  -1   7  14        0.77        5.17      5.64 o 
  -3 -13  15        0.31        0.00      4.70 o 
  -2 -13  15        1.83        0.47      3.32 o 
  -1 -13  15       90.04       94.31      9.17 o 
   0 -13  15       48.63       39.98      7.64 o 
   1 -13  15       19.03       10.11      5.41 o 
  -4 -12  15       21.53       11.99      4.82 o 
  -3 -12  15       64.98       64.34      5.40 o 
  -2 -12  15       17.96       10.70      5.53 o 
  -1 -12  15       19.03       30.46      6.82 o 
   0 -12  15        2.40       -1.06      4.47 o 
   1 -12  15        6.33       10.58      5.76 o 
   2 -12  15       47.16       50.57      8.00 o 
  -5 -11  15       40.34       36.34      6.59 o 
  -4 -11  15        1.36       -1.53      4.00 o 
  -3 -11  15        2.48       10.26      5.35 o 
  -2 -11  15       34.61       35.04      6.59 o 
  -1 -11  15       64.58       65.50      7.88 o 
   0 -11  15       60.51       85.73      8.94 o 
   1 -11  15        3.31        6.94      5.41 o 
   2 -11  15       36.54       37.51      7.06 o 
   3 -11  15        0.20        4.94      5.17 o 
  -6 -10  15        0.08       -3.53      3.53 o 
  -5 -10  15        8.13        1.06      4.00 o 
  -4 -10  15       96.03      111.38      6.40 o 
  -3 -10  15       79.15       83.48     10.17 o 
  -2 -10  15       47.91       44.10      7.06 o 
  -1 -10  15        0.79       -0.94      4.12 o 
   0 -10  15        7.15        4.47      5.17 o 
   1 -10  15       53.64       40.45      6.82 o 
   2 -10  15       37.65       35.75      6.47 o 
   3 -10  15       47.39       39.63      7.41 o 
   4 -10  15        5.06        6.70      5.06 o 
  -6  -9  15      170.93      150.05     10.23 o 
  -5  -9  15       13.73       14.03      7.17 o 
  -4  -9  15        3.62        1.40      2.66 o 
  -3  -9  15        1.21        2.23      2.83 o 
  -2  -9  15        8.15       11.88      4.59 o 
  -1  -9  15       67.93       72.20      8.11 o 
   0  -9  15       36.95       59.74      8.47 o 
   1  -9  15       96.06      110.66      9.88 o 
   2  -9  15       18.98       16.58      5.41 o 
   3  -9  15       39.13       47.86      7.64 o 
   4  -9  15        7.75        9.41      5.17 o 
  -7  -8  15        1.03       -0.12      3.76 o 
  -6  -8  15       17.15       12.99      3.70 o 
  -5  -8  15        0.29        1.41      2.91 o 
  -4  -8  15       48.36       61.61      4.98 o 
  -3  -8  15      138.80      147.58      9.53 o 
  -2  -8  15       32.65       25.52      5.53 o 
  -1  -8  15        6.43       17.17      5.64 o 
   0  -8  15      140.96      170.40     10.94 o 
   1  -8  15      211.45      267.88     13.29 o 
   2  -8  15      144.81      175.57     10.70 o 
   3  -8  15       10.25       20.23      5.53 o 
   4  -8  15       83.32       78.44      8.70 o 
  -7  -7  15       56.74       68.15      5.82 o 
  -6  -7  15       98.17       95.06      5.82 o 
  -5  -7  15      115.68      102.75      6.07 o 
  -4  -7  15       13.10       18.23      3.82 o 
  -3  -7  15        8.73        4.59      3.88 o 
  -2  -7  15      127.62      159.58     10.00 o 
  -1  -7  15      321.00      301.75     13.17 o 
   0  -7  15       86.50       73.38      8.58 o 
   1  -7  15       56.42       61.62      8.00 o 
   2  -7  15       57.23       50.75      4.97 o 
   3  -7  15        0.50        2.72      4.00 o 
   4  -7  15       26.30       26.54      4.31 o 
  -7  -6  15       11.02       13.18      3.60 o 
  -6  -6  15        8.79       14.10      3.44 o 
  -5  -6  15        9.26       11.80      3.32 o 
  -4  -6  15      337.90      326.91     12.94 o 
  -3  -6  15      194.62      201.68     10.70 o 
  -2  -6  15       27.53       32.57      6.35 o 
  -1  -6  15       46.21       31.52      6.11 o 
   0  -6  15      161.30      196.27     11.17 o 
   1  -6  15       34.48       38.73      5.82 o 
   2  -6  15       21.90       32.39      4.35 o 
   3  -6  15       29.25       16.70      3.74 o 
   4  -6  15        8.91       10.19      3.66 o 
  -7  -5  15       58.96       47.72      7.06 o 
  -6  -5  15      145.24      153.70      6.98 o 
  -5  -5  15       99.72      105.58      7.41 o 
  -4  -5  15        0.74        1.29      4.12 o 
  -3  -5  15       89.85       99.37      8.47 o 
  -2  -5  15      208.60      204.97     10.82 o 
  -1  -5  15      123.77      150.05      9.64 o 
   0  -5  15        0.93       -1.65      4.12 o 
   1  -5  15       27.24       31.59      4.14 o 
   2  -5  15        4.71        6.50      3.15 o 
   3  -5  15        0.34       -1.89      2.86 o 
   4  -5  15       49.97       64.71      8.06 o 
  -8  -4  15       56.21       60.36      5.68 o 
  -7  -4  15        7.43        5.76      3.16 o 
  -6  -4  15       81.38       83.84      7.94 o 
  -5  -4  15       29.78       33.16      5.76 o 
  -4  -4  15      464.19      422.05     14.70 o 
  -3  -4  15       98.04      112.07      8.35 o 
  -2  -4  15       31.67       48.68      6.59 o 
  -1  -4  15       22.67       11.05      4.59 o 
   0  -4  15       55.08       87.26      8.35 o 
   1  -4  15       34.16       28.70      3.90 o 
   2  -4  15       13.94       16.60      4.17 o 
   3  -4  15        1.73       -2.66      2.66 o 
   4  -4  15        0.13        0.01      3.16 o 
  -8  -3  15       49.18       55.98      8.47 o 
  -7  -3  15       46.58       41.29      4.89 o 
  -6  -3  15      178.92      165.96      7.15 o 
  -5  -3  15        3.26        6.47      4.47 o 
  -4  -3  15        5.50        4.94      4.35 o 
  -3  -3  15       12.54        9.05      4.12 o 
  -2  -3  15       30.06       36.92      5.76 o 
  -1  -3  15        6.51        8.00      4.35 o 
   0  -3  15       96.20       92.55      8.00 o 
   1  -3  15        4.25        0.97      2.81 o 
   2  -3  15       67.61       75.72      5.70 o 
   3  -3  15       49.62       47.28      5.06 o 
   4  -3  15        0.29        2.23      4.94 o 
  -8  -2  15       36.17       25.75      6.94 o 
  -7  -2  15        1.68       -2.83      2.83 o 
  -6  -2  15       54.75       53.15      7.29 o 
  -5  -2  15       70.84       75.38      7.64 o 
  -4  -2  15      116.82      107.36      8.23 o 
  -3  -2  15       38.87       50.80      6.35 o 
  -2  -2  15        1.42       -1.88      3.06 o 
  -1  -2  15       22.87       15.40      4.35 o 
   0  -2  15       84.74      101.41     12.05 o 
   1  -2  15       84.51       93.15      8.64 o 
   2  -2  15        3.66        0.16      2.87 o 
   3  -2  15        0.63       -0.29      2.86 o 
   4  -2  15       33.84       40.34      7.53 o 
  -8  -1  15       30.16       39.28      7.06 o 
  -7  -1  15        9.74       10.35      4.82 o 
  -6  -1  15       50.44       60.91      7.64 o 
  -5  -1  15        4.10        6.00      4.23 o 
  -4  -1  15       50.48       61.97      7.41 o 
  -3  -1  15      134.40      112.07      8.35 o 
  -2  -1  15      199.22      177.57     10.00 o 
  -1  -1  15        4.94        5.29      3.76 o 
   0  -1  15       16.83       16.48      3.13 o 
   1  -1  15        0.36        1.83      3.70 o 
   2  -1  15        1.76        0.78      2.78 o 
   3  -1  15        5.91       -2.35      4.12 o 
   4  -1  15      118.65      125.71     10.58 o 
  -8   0  15        1.09        4.00      5.06 o 
  -7   0  15        6.96        4.35      4.59 o 
  -6   0  15      118.62       98.07      8.94 o 
  -5   0  15       29.60       27.75      5.76 o 
  -4   0  15      187.36      155.58      9.53 o 
  -3   0  15      154.26      143.11      9.17 o 
  -2   0  15       34.59       26.46      5.17 o 
  -1   0  15      133.79      111.95      8.23 o 
   0   0  15      127.00      157.66      6.61 o 
   1   0  15       47.16       54.91      5.41 o 
   2   0  15       15.30       17.87      5.17 o 
   3   0  15        5.82        9.05      5.29 o 
  -7   1  15       24.19       29.63      6.70 o 
  -6   1  15      120.97      107.01      9.05 o 
  -5   1  15        0.11       -1.76      3.88 o 
  -4   1  15       56.53       44.57      6.35 o 
  -3   1  15      150.31      147.93      9.88 o 
  -2   1  15       43.57       44.92      6.23 o 
  -1   1  15       42.62       52.56      6.59 o 
   0   1  15       71.44       60.92      4.81 o 
   1   1  15        0.18       -1.76      3.88 o 
   2   1  15       57.10       68.91      7.76 o 
   3   1  15       16.70        6.94      5.17 o 
  -7   2  15       11.51       14.35      5.41 o 
  -6   2  15       65.56       58.21      7.76 o 
  -5   2  15      120.21      116.42      9.53 o 
  -4   2  15      104.50       81.49      8.11 o 
  -3   2  15        4.95        4.23      4.35 o 
  -2   2  15       17.42       26.81      6.00 o 
  -1   2  15       26.49       31.16      5.64 o 
   0   2  15        7.44       12.23      4.82 o 
   1   2  15       29.29       34.46      6.35 o 
   2   2  15        9.03        6.23      5.06 o 
  -7   3  15       43.98       42.45      7.53 o 
  -6   3  15        6.57        0.35      4.47 o 
  -5   3  15       23.49       22.93      5.76 o 
  -4   3  15       28.74       29.05      5.88 o 
  -3   3  15       15.68       23.05      5.41 o 
  -2   3  15       92.24       76.32      7.88 o 
  -1   3  15       54.38       55.62      6.82 o 
   0   3  15       13.32       10.11      4.94 o 
   1   3  15        3.14        0.82      4.35 o 
   2   3  15      100.47      118.42     10.00 o 
  -6   4  15       39.09       34.81      6.94 o 
  -5   4  15       55.30       66.09      8.47 o 
  -4   4  15       56.78       55.50      7.29 o 
  -3   4  15        0.06       -0.82      4.12 o 
  -1   4  15       89.21       89.14      8.23 o 
   0   4  15       14.27        7.17      4.94 o 
   1   4  15        1.32       -2.59      4.47 o 
  -5   5  15       16.58       17.64      5.76 o 
  -4   5  15        8.23        9.76      5.64 o 
  -1   5  15       21.76       33.75      7.17 o 
   0   5  15       13.02       19.29      5.76 o 
  -1 -13  16       12.76        9.53      5.64 o 
  -3 -12  16       27.50       32.77      4.65 o 
  -2 -12  16       21.98       23.17      6.00 o 
  -1 -12  16       28.37       29.99      6.82 o 
   0 -12  16       18.01       12.35      6.00 o 
   1 -12  16        4.46       -1.06      5.64 o 
  -4 -11  16       80.87       75.27      5.86 o 
  -3 -11  16       13.86        9.52      3.78 o 
  -2 -11  16        0.01       -0.47      4.12 o 
  -1 -11  16        2.10        0.24      4.82 o 
   0 -11  16        0.47        6.00      5.41 o 
   1 -11  16       38.74       54.45      8.94 o 
   2 -11  16       49.41       51.51      7.76 o 
  -5 -10  16        2.70        2.88      3.28 o 
  -4 -10  16        0.05       -0.53      3.10 o 
  -3 -10  16        2.31       10.94      5.06 o 
  -2 -10  16       65.66       87.37      8.70 o 
  -1 -10  16      103.20      117.95      9.76 o 
   0 -10  16        0.25        2.35      5.06 o 
   1 -10  16        9.07       15.52      6.11 o 
   2 -10  16       31.30       22.70      6.23 o 
   3 -10  16        7.25       11.88      5.06 o 
  -6  -9  16       36.02       29.99      6.23 o 
  -5  -9  16       19.22       22.29      5.29 o 
  -4  -9  16       53.55       51.79      6.47 o 
  -3  -9  16       30.38       17.87      5.41 o 
  -2  -9  16       11.69        8.82      5.06 o 
  -1  -9  16       35.74       35.04      6.94 o 
   0  -9  16       99.20       98.90      9.76 o 
   1  -9  16       41.57       41.16      7.41 o 
   2  -9  16        9.40        8.82      5.17 o 
   3  -9  16       23.83       13.52      5.53 o 
  -6  -8  16       59.51       65.54      5.73 o 
  -5  -8  16       14.25       16.10      3.66 o 
  -4  -8  16        1.05       -1.42      2.62 o 
  -3  -8  16       96.09      100.07      8.70 o 
  -2  -8  16       91.98      102.19      9.05 o 
  -1  -8  16       43.98       48.45      7.41 o 
   0  -8  16        4.53        7.53      5.41 o 
   1  -8  16       10.41        7.29      6.00 o 
   2  -8  16       14.03       21.99      6.70 o 
   3  -8  16       45.59       61.96      5.72 o 
  -6  -7  16        3.17       -0.17      2.86 o 
  -5  -7  16      110.07      107.99      6.36 o 
  -4  -7  16       66.38       83.14      8.23 o 
  -3  -7  16       11.29        8.82      4.47 o 
  -2  -7  16        1.26       -1.76      4.35 o 
  -1  -7  16       28.40       48.33      7.53 o 
   0  -7  16      144.80      166.40     11.05 o 
   1  -7  16       42.18       70.09      8.94 o 
   2  -7  16        8.84        2.90      3.28 o 
   3  -7  16       10.82       11.58      3.66 o 
   4  -7  16       43.36       40.13      5.28 o 
  -7  -6  16       46.00       63.45      5.72 o 
  -6  -6  16       34.27       34.53      4.48 o 
  -5  -6  16        2.20        3.54      3.12 o 
  -4  -6  16      138.25      141.35      9.76 o 
  -3  -6  16      252.44      239.89     11.88 o 
  -2  -6  16       85.80       85.02      8.23 o 
  -1  -6  16        1.33        0.71      4.23 o 
   0  -6  16        1.72        3.76      4.59 o 
   1  -6  16       10.44        9.41      5.53 o 
   2  -6  16       11.65       16.58      3.94 o 
   3  -6  16       35.98       38.77      5.02 o 
   4  -6  16       11.32        6.43      3.60 o 
  -7  -5  16       28.75       34.39      4.74 o 
  -6  -5  16       12.74        9.88      3.41 o 
  -5  -5  16       81.35       78.67      7.88 o 
  -4  -5  16      118.34      112.07      8.82 o 
  -3  -5  16        9.31        6.11      4.59 o 
  -2  -5  16       13.70       19.40      5.29 o 
  -1  -5  16       32.73       44.10      6.82 o 
   0  -5  16      186.91      207.79     11.76 o 
   1  -5  16       71.08       86.43      9.17 o 
   2  -5  16        0.04       -0.94      3.10 o 
   3  -5  16        1.34        4.99      4.88 o 
   4  -5  16       15.55       14.82      4.15 o 
  -7  -4  16       56.65       57.05      7.58 o 
  -6  -4  16       10.58       11.99      5.17 o 
  -5  -4  16       13.04       10.47      4.70 o 
  -4  -4  16        4.71        5.76      4.59 o 
  -3  -4  16      113.40      113.83      8.70 o 
  -2  -4  16      122.50      134.76      9.05 o 
  -1  -4  16       73.83       62.56      7.41 o 
   0  -4  16        0.54       -1.76      3.65 o 
   1  -4  16       32.24       40.34      6.70 o 
   2  -4  16       58.08       59.62      6.82 o 
   3  -4  16        0.60        0.58      4.94 o 
   4  -4  16        0.81       -1.62      3.32 o 
  -7  -3  16       32.28       33.65      4.50 o 
  -6  -3  16       31.65       34.46      6.47 o 
  -5  -3  16       28.13       31.63      6.11 o 
  -4  -3  16       64.93       64.09      7.53 o 
  -3  -3  16        5.78       -0.71      3.76 o 
  -2  -3  16       50.25       37.28      6.00 o 
  -1  -3  16      149.47      148.64      9.53 o 
   0  -3  16      109.73       95.96      8.58 o 
   1  -3  16        6.39       13.88      3.67 o 
   2  -3  16        2.25       -0.22      3.01 o 
   3  -3  16       22.82       17.03      3.98 o 
  -7  -2  16       22.21       17.40      6.00 o 
  -6  -2  16        8.73        6.59      4.82 o 
  -5  -2  16       77.18       60.80      7.17 o 
  -4  -2  16       56.55       55.27      7.17 o 
  -3  -2  16      181.34      168.75     10.11 o 
  -2  -2  16       70.19       76.32      7.53 o 
  -1  -2  16        9.58        5.88      4.12 o 
   0  -2  16        1.22        1.76      3.88 o 
   1  -2  16       57.91       73.76      5.61 o 
   2  -2  16       46.21       48.38      5.23 o 
   3  -2  16       56.73       79.38      9.17 o 
  -7  -1  16       15.04       15.88      5.17 o 
  -6  -1  16       12.42       15.64      4.94 o 
  -5  -1  16      171.26      164.52     10.35 o 
  -4  -1  16       75.62       69.26      8.23 o 
  -3  -1  16       42.01       48.33      7.29 o 
  -2  -1  16      145.93      123.95      9.17 o 
  -1  -1  16      198.66      218.73     10.94 o 
   0  -1  16       63.07       62.33      7.06 o 
   1  -1  16       24.22       27.57      6.76 o 
   2  -1  16        8.96       11.29      4.94 o 
   3  -1  16        8.38       10.47      5.64 o 
  -7   0  16       11.72       11.76      5.64 o 
  -6   0  16        0.01       -0.35      4.47 o 
  -5   0  16      117.62       97.96      8.94 o 
  -4   0  16       61.21       63.15      7.41 o 
  -3   0  16      218.32      178.63     10.35 o 
  -2   0  16       19.70       24.69      5.64 o 
  -1   0  16        0.69        0.71      3.88 o 
   0   0  16       60.65       55.74      6.94 o 
   1   0  16        9.75       11.17      4.59 o 
   2   0  16       32.93       18.58      6.00 o 
   3   0  16        2.40        8.70      5.53 o 
  -7   1  16       75.31       66.79      8.94 o 
  -6   1  16       22.51       21.52      5.76 o 
  -5   1  16       45.01       39.75      6.70 o 
  -4   1  16        3.98        5.06      4.35 o 
  -3   1  16        1.20        3.88      4.12 o 
  -2   1  16       50.60       45.74      6.70 o 
  -1   1  16       62.32       66.09      7.64 o 
   0   1  16      224.86      228.05     17.58 o 
   1   1  16        7.59        2.23      4.35 o 
   2   1  16        5.00        3.06      5.17 o 
  -6   2  16        0.57        0.71      4.59 o 
  -5   2  16       67.03       69.03      8.47 o 
  -4   2  16       20.19       24.11      5.64 o 
  -3   2  16       55.44       61.50      7.76 o 
  -2   2  16       21.54       23.99      5.76 o 
  -1   2  16        5.71       -3.76      3.76 o 
   0   2  16        2.37       -1.65      4.47 o 
   1   2  16       15.97       13.76      5.29 o 
  -6   3  16        7.54       11.99      5.88 o 
  -5   3  16       35.01       25.52      5.88 o 
  -4   3  16        0.28        3.29      4.35 o 
  -3   3  16       15.54       18.70      5.53 o 
  -2   3  16       75.49       81.85      8.35 o 
   0   3  16        0.22        3.06      4.47 o 
   1   3  16        9.43        3.53      5.29 o 
  -5   4  16       27.44       31.05      6.82 o 
  -4   4  16       29.21       42.57      6.82 o 
  -3   4  16       24.97       27.16      6.35 o 
   0   4  16       30.01       36.22      6.94 o 
  -1 -12  17        6.28        4.35      5.64 o 
  -3 -11  17       58.29       71.26      8.82 o 
  -2 -11  17       15.05       12.11      5.64 o 
  -1 -11  17        2.54        2.59      4.70 o 
   0 -11  17        3.02       -4.94      4.94 o 
   1 -11  17       20.90       19.52      6.70 o 
  -4 -10  17        0.36        0.99      3.10 o 
  -3 -10  17        0.00       -2.82      4.23 o 
  -2 -10  17        3.43        1.41      5.29 o 
  -1 -10  17       23.86       24.58      6.35 o 
   0 -10  17        1.25        2.59      5.17 o 
   1 -10  17       24.98       25.40      7.41 o 
   2 -10  17        1.27        8.11      6.23 o 
  -5  -9  17        1.68        0.00      3.16 o 
  -4  -9  17        2.14        0.71      4.23 o 
  -3  -9  17       79.21       87.61      8.47 o 
  -2  -9  17       31.93       41.98      7.29 o 
  -1  -9  17        3.45        6.11      5.53 o 
   0  -9  17       43.00       43.16      7.53 o 
   1  -9  17       10.25       12.70      6.47 o 
   2  -9  17       29.18       43.16      8.00 o 
  -5  -8  17       19.10       20.52      4.19 o 
  -4  -8  17       23.68       11.05      5.17 o 
  -3  -8  17        1.14       -0.82      4.12 o 
  -2  -8  17       13.85       10.82      5.41 o 
  -1  -8  17      104.97      105.01      9.53 o 
   0  -8  17       68.58       80.91      9.05 o 
   1  -8  17        1.10       -2.12      5.53 o 
   2  -8  17        1.98        5.06      5.53 o 
  -6  -7  17        0.72       -1.03      2.99 o 
  -5  -7  17       16.58       12.11      5.76 o 
  -4  -7  17      110.77       84.55      8.58 o 
  -3  -7  17       91.12       89.84      8.70 o 
  -2  -7  17        5.84        5.06      4.59 o 
  -1  -7  17        0.17       -2.94      4.00 o 
   0  -7  17        9.80        7.76      5.41 o 
   1  -7  17        2.66       -3.41      4.47 o 
   2  -7  17       64.47       82.90     10.23 o 
   3  -7  17       56.99       49.85      5.69 o 
  -6  -6  17        1.06        0.78      6.29 o 
  -5  -6  17       79.28       94.78      8.94 o 
  -4  -6  17        0.99       -2.00      4.12 o 
  -3  -6  17        5.62        9.41      4.82 o 
  -2  -6  17       37.43       43.86      7.17 o 
  -1  -6  17       92.45       90.20      9.05 o 
   0  -6  17      155.86      165.93     11.41 o 
   1  -6  17        0.05        3.18      4.94 o 
   2  -6  17        1.46        0.24      4.94 o 
   3  -6  17        3.04        2.95      3.60 o 
  -6  -5  17       13.80       13.64      5.17 o 
  -5  -5  17       24.27       23.52      6.23 o 
  -4  -5  17      105.72       97.37      8.82 o 
  -3  -5  17       85.20       79.38      8.11 o 
  -2  -5  17        0.06       -1.65      3.76 o 
  -1  -5  17        5.69        6.59      5.41 o 
   0  -5  17       13.19       21.52      6.00 o 
   1  -5  17       82.01       73.14      9.05 o 
   2  -5  17       16.81       26.01      6.88 o 
   3  -5  17        3.20       -2.76      3.45 o 
  -7  -4  17       17.81       18.46      5.53 o 
  -6  -4  17        3.41       -3.41      3.88 o 
  -5  -4  17       41.67       38.45      6.70 o 
  -4  -4  17        4.26        8.11      4.94 o 
  -3  -4  17       11.19        6.94      4.70 o 
  -2  -4  17       23.66       20.93      5.41 o 
  -1  -4  17      112.17       95.02      8.94 o 
   0  -4  17       31.97       46.10      7.17 o 
   1  -4  17        4.12        6.11      5.06 o 
   2  -4  17       13.19       13.41      3.87 o 
   3  -4  17        7.82        7.64      3.66 o 
  -7  -3  17       18.58       12.82      5.88 o 
  -6  -3  17       64.13       41.39      7.29 o 
  -5  -3  17        9.24        8.35      4.82 o 
  -4  -3  17        2.87        6.00      4.59 o 
  -3  -3  17      126.27      143.23     10.00 o 
  -2  -3  17        2.35        2.23      4.59 o 
  -1  -3  17       13.59       13.05      5.17 o 
   0  -3  17       63.18       60.21      7.29 o 
   1  -3  17       50.99       45.63      7.41 o 
   2  -3  17       23.02       27.98      4.65 o 
  -7  -2  17        4.00        7.29      5.76 o 
  -6  -2  17        5.30        1.65      4.82 o 
  -5  -2  17       29.76       27.16      6.35 o 
  -4  -2  17       86.66       84.55      8.35 o 
  -3  -2  17       24.83       22.46      5.88 o 
  -2  -2  17       71.13       59.27      7.29 o 
  -1  -2  17       16.95       10.58      4.59 o 
   0  -2  17        8.02       13.17      4.94 o 
   1  -2  17        0.92        2.94      4.23 o 
   2  -2  17       14.13       11.02      3.77 o 
  -6  -1  17       41.01       43.98      7.17 o 
  -5  -1  17       22.14       20.70      5.64 o 
  -4  -1  17       61.02       53.27      7.64 o 
  -3  -1  17       22.89       31.16      6.11 o 
  -2  -1  17        7.44       12.11      4.94 o 
  -1  -1  17       29.88       16.11      4.94 o 
   0  -1  17       75.52       76.32      7.88 o 
   1  -1  17       53.56       44.69      6.82 o 
   2  -1  17       26.81       44.10      7.41 o 
  -6   0  17       11.41        8.35      5.41 o 
  -5   0  17       30.81       32.57      6.82 o 
  -4   0  17        1.28       -0.47      4.23 o 
  -3   0  17       60.53       55.74      7.17 o 
  -2   0  17       29.05       29.63      6.23 o 
  -1   0  17       84.98       89.84      8.58 o 
   0   0  17       51.74       56.09      7.29 o 
   1   0  17        0.61       -1.06      4.23 o 
  -6   1  17       30.15       31.05      6.82 o 
  -5   1  17       28.34       25.40      6.23 o 
  -4   1  17       18.23       14.70      5.29 o 
  -3   1  17       74.15       76.32      8.23 o 
  -2   1  17        8.89        1.53      4.35 o 
  -1   1  17       23.05       12.82      5.17 o 
   1   1  17        1.99        3.76      5.17 o 
  -5   2  17       12.12        4.47      5.41 o 
  -4   2  17       13.44       15.88      5.88 o 
  -3   2  17       15.11       10.00      5.17 o 
  -2   2  17       67.97       68.09      8.47 o 
  -4   3  17       26.21       26.11      6.59 o 
  -3   3  17        9.40        6.35      5.17 o 
  -3 -10  18       16.79       19.40      6.11 o 
  -2 -10  18        1.19        8.47      5.41 o 
  -1 -10  18       17.91       16.23      6.23 o 
   0 -10  18        0.65       -4.94      4.94 o 
  -4  -9  18       24.57       33.40      6.70 o 
  -3  -9  18        5.33        4.59      4.59 o 
  -2  -9  18       18.82       11.88      5.41 o 
  -1  -9  18       27.54       26.58      6.59 o 
   0  -9  18        0.10       -1.53      5.17 o 
   1  -9  18        0.01        3.29      5.76 o 
  -5  -8  18        2.52        1.76      4.82 o 
  -4  -8  18       18.65       22.34      6.35 o 
  -3  -8  18       11.28        9.88      5.17 o 
  -2  -8  18        0.27        0.35      4.35 o 
  -1  -8  18       16.79       18.46      6.47 o 
   0  -8  18       77.29       91.72      9.76 o 
   1  -8  18       16.37       20.23      6.82 o 
  -5  -7  18        8.15        7.17      5.41 o 
  -4  -7  18       82.53       84.32      8.82 o 
  -3  -7  18        0.24        4.23      5.06 o 
  -2  -7  18       73.27       67.97      8.47 o 
  -1  -7  18       13.32       13.17      6.11 o 
   0  -7  18        4.61        6.35      5.53 o 
   1  -7  18        3.61        3.65      5.17 o 
   2  -7  18        2.54        3.41      5.64 o 
  -5  -6  18        0.48       -2.35      4.70 o 
  -4  -6  18      125.17       97.37      9.29 o 
  -3  -6  18        0.43       -4.23      4.23 o 
  -2  -6  18        4.34        8.58      5.41 o 
  -1  -6  18       13.69        9.53      5.53 o 
   0  -6  18       36.81       39.28      7.17 o 
   1  -6  18        3.23       -3.41      4.70 o 
   2  -6  18        9.64       11.41      5.88 o 
  -6  -5  18        3.47        6.59      4.82 o 
  -5  -5  18        3.87        8.82      5.17 o 
  -4  -5  18        5.00        5.06      4.94 o 
  -3  -5  18       12.63       19.87      5.64 o 
  -2  -5  18       11.60       10.94      4.94 o 
  -1  -5  18       19.32       27.52      6.70 o 
   0  -5  18        9.83       15.52      6.11 o 
   1  -5  18       28.83       27.99      7.17 o 
   2  -5  18        4.05       -0.35      5.06 o 
  -6  -4  18       27.36       27.05      6.82 o 
  -5  -4  18        0.44       -3.88      3.88 o 
  -3  -4  18        0.38        1.18      4.47 o 
  -2  -4  18       12.87        6.00      4.70 o 
  -1  -4  18       19.04       31.16      6.47 o 
   0  -4  18        7.63        4.35      5.17 o 
   1  -4  18       19.29       21.99      6.23 o 
   2  -4  18        0.26        2.70      5.06 o 
  -6  -3  18       14.37        7.53      5.29 o 
  -5  -3  18        2.56        1.65      3.53 o 
  -4  -3  18       27.48       32.34      6.47 o 
  -3  -3  18       25.25       18.82      5.76 o 
  -2  -3  18        6.20       12.47      5.64 o 
  -1  -3  18        9.49        6.59      4.70 o 
   0  -3  18        0.07       -0.82      4.23 o 
   1  -3  18        2.44        0.24      4.82 o 
  -6  -2  18       31.22       27.05      6.59 o 
  -5  -2  18        3.45        1.06      4.47 o 
  -4  -2  18       28.64       34.81      6.94 o 
  -3  -2  18       22.77       18.34      6.11 o 
  -2  -2  18       68.58       65.74      8.35 o 
  -1  -2  18       43.91       55.03      7.76 o 
   0  -2  18       67.17       61.03      7.06 o 
   1  -2  18       10.69       17.52      6.11 o 
  -5  -1  18        7.36       11.88      5.29 o 
  -4  -1  18      120.55      126.53     10.23 o 
  -3  -1  18        0.98       -3.18      4.23 o 
  -2  -1  18       63.65       61.03      7.88 o 
  -1  -1  18        0.61        5.17      4.35 o 
   0  -1  18        1.83        2.12      4.23 o 
  -5   0  18        3.03        2.12      4.82 o 
  -4   0  18       49.72       42.69      7.29 o 
  -3   0  18       16.10       22.93      6.59 o 
  -2   0  18       10.09        4.23      4.94 o 
  -1   0  18       60.51       81.49      8.47 o 
  -4   1  18       17.90       23.40      6.35 o 
  -3   1  18       36.32       36.57      6.70 o 
  -2   1  18        4.18        6.11      4.94 o 
  -1   1  18        0.50        0.12      4.70 o 
  -2  -9  19        1.85        6.59      5.17 o 
  -3  -8  19        1.17       -1.18      4.70 o 
  -2  -8  19        2.42        5.76      5.29 o 
  -1  -8  19        0.26       -0.82      4.94 o 
   0  -8  19        2.25        4.94      5.53 o 
  -4  -7  19        5.39        7.29      5.17 o 
  -3  -7  19        5.60        8.58      5.17 o 
  -2  -7  19        1.44       -0.47      4.70 o 
  -1  -7  19       33.44       36.10      7.41 o 
   0  -7  19       25.27       28.11      6.82 o 
  -4  -6  19       14.22       10.35      5.41 o 
  -3  -6  19        4.21       -0.47      4.82 o 
  -2  -6  19       15.37        6.94      5.06 o 
  -1  -6  19        0.07       -2.70      4.70 o 
   0  -6  19        5.90        8.11      5.88 o 
  -4  -5  19       35.68       31.40      6.82 o 
  -3  -5  19       12.42       11.99      5.64 o 
  -2  -5  19        2.36        5.76      4.94 o 
  -1  -5  19       40.84       38.81      7.41 o 
   0  -5  19       25.66       35.87      7.64 o 
  -5  -4  19       10.84        5.17      5.41 o 
  -4  -4  19        2.34        2.94      5.17 o 
  -3  -4  19       23.08       29.40      6.70 o 
  -2  -4  19        3.40        2.35      4.59 o 
  -1  -4  19        0.49       -3.65      3.65 o 
   0  -4  19       16.21       29.40      7.06 o 
  -4  -3  19        0.75       -3.88      3.88 o 
  -3  -3  19       39.59       42.33      7.53 o 
  -2  -3  19       28.52       16.11      5.53 o 
  -1  -3  19       12.24        7.29      5.41 o 
   0  -3  19        3.09       -3.18      4.23 o 
  -4  -2  19       17.73       17.29      5.88 o 
  -3  -2  19       25.89       25.05      6.59 o 
  -2  -2  19        1.93        5.06      4.94 o 
  -1  -2  19       31.81       29.87      6.35 o 
  -4  -1  19        0.37       -1.29      4.70 o 
  -3  -1  19        9.15       13.29      5.64 o 
  -2  -1  19       48.96       57.03      8.58 o 
                                                 
